# Supplementary material for: 1-[3-(4-Chloro­phen­yl)-5-(4-meth­oxy­phen­yl)-4,5-dihydro-1H-pyrazol-1-yl]ethanone
Source: Acta Crystallogr Sect E Struct Rep Online. 2012 Mar 10;68(Pt 4):o1023. doi: 10.1107/S1600536812009439 (PMC3343987; doi:10.1107/S1600536812009439)
Supplement: Supplementary file 1 [file e-68-o1023-sup1.cif]

##############################################################################
#                                                                            #
# This CIF contains the data in a paper accepted for publication in          #
# Acta Crystallographica Section E. It conforms to the requirements of       #
# Notes for Authors for Acta Crystallographica Section E, and has been       #
# peer reviewed under the auspices of the IUCr Commission on Journals.       #
#                                                                            #
# Full details of the Crystallographic Information File format               #
# are given in the paper "The Crystallographic Information File (CIF):       #
# a New Standard Archive File for Crystallography" by S. R. Hall, F. H.      #
# Allen and I. D. Brown [Acta Cryst. (1991), A47, 655-685].                  #
#                                                                            #
# The current version of the core CIF dictionary is obtainable from          #
# ftp://ftp.iucr.org/pub/cif_core.dic.                                       #
#                                                                            #
# Software is freely available for graphical display of the structure(s)     #
# in this CIF. For information consult the CIF software page                 #
# http://www.iucr.org/resources/cif/software.                                #
#                                                                            #
# This file may be used for bona fide research purposes within the           #
# scientific community so long as proper attribution is given to the journal # 
# article from which it was obtained.                                        #
#                                                                            #
##############################################################################
data_global
_audit_creation_method     'form.cif (version 2.0)'
_journal_data_validation_number     ?
_journal_date_recd_electronic     2012-02-09
_journal_date_accepted     2012-03-03
_journal_name_full     'Acta Crystallographica, Section E'
_journal_year     2012
_journal_volume     68
_journal_issue      4
_journal_page_first     o1023
_journal_page_last     o1023
_journal_paper_category     QO
_journal_paper_doi     10.1107/S1600536812009439
_journal_coeditor_code     BV2200
_publ_contact_author_name     'Prof. Fun, Hoong-Kun'
_publ_contact_author_address
;
      X-ray Crystallography Unit
      School of Physics
      Universiti Sains Malaysia
      11800 USM, Penang
      MALAYSIA
;
_publ_contact_author_email     'hkfun@usm.my'
_publ_contact_author_fax     '604 6579150'
_publ_contact_author_phone     '604 6533652'
_publ_section_title
;\
1-[3-(4-Chlorophenyl)-5-(4-methoxyphenyl)-4,5-dihydro-1<i>H</i>-pyrazol-1-yl]\
ethanone
;
loop_
    _publ_author_name
    _publ_author_footnote
    _publ_author_address
    'Hoong-Kun Fun'
;
      Thomson Reuters ResearcherID: A-3561-2009.
;
;     X-ray Crystallography Unit
      School of Physics
      Universiti Sains Malaysia
      11800 USM, Penang
      Malaysia
;
    'Ching Kheng Quah'
;
      Thomson Reuters ResearcherID: A-5525-2009.
;
;
      X-ray Crystallography Unit
      School of Physics
      Universiti Sains Malaysia
      11800 USM, Penang
      Malaysia
;
    'S. Samshuddin' ?
;
      Department of Studies in Chemistry
      Mangalore University
      Mangalagangotri 574 199
      India
;
    'B. Narayana' ?
;
      Department of Studies in Chemistry
      Mangalore University
      Mangalagangotri 574 199
      India
;
    'B. K. Sarojini' ?
;
      Department of Chemistry
      P. A. College of Engineering
      Nadupadavu, Mangalore 574 153
      India
;
data_I
_audit_creation_method     SHELXL-97
_chemical_name_systematic
;
1-[3-(4-Chlorophenyl)-5-(4-methoxyphenyl)-4,5-dihydro-1<i>H</i>-pyrazol-
1-yl]ethanone
;
_chemical_name_common     ?
_chemical_formula_moiety     'C18 H17 Cl N2 O2'
_chemical_formula_sum     'C18 H17 Cl N2 O2'
_chemical_formula_iupac     'C18 H17 Cl N2 O2'
_chemical_formula_weight     328.79
_chemical_melting_point     ?
_symmetry_cell_setting     monoclinic
_symmetry_space_group_name_H-M     'P 21/c'
_symmetry_space_group_name_Hall     '-P 2ybc'
loop_
    _symmetry_equiv_pos_as_xyz
    'x, y, z'
    '-x, y+1/2, -z+1/2'
    '-x, -y, -z'
    'x, -y-1/2, z-1/2'
_cell_length_a     9.3473(4)
_cell_length_b     9.4418(4)
_cell_length_c     19.7840(7)
_cell_angle_alpha     90.00
_cell_angle_beta     113.830(2)
_cell_angle_gamma     90.00
_cell_volume     1597.19(11)
_cell_formula_units_Z     4
_cell_measurement_reflns_used     9967
_cell_measurement_theta_min     2.43
_cell_measurement_theta_max     32.49
_cell_measurement_temperature     100
_exptl_crystal_description     'block'
_exptl_crystal_colour     'colourless'
_exptl_crystal_size_max     0.394
_exptl_crystal_size_mid     0.253
_exptl_crystal_size_min     0.172
_exptl_crystal_density_diffrn     1.367
_exptl_crystal_density_meas     ?
_exptl_crystal_density_method     'not measured'
_exptl_crystal_F_000     688
_exptl_absorpt_coefficient_mu     0.250
_exptl_absorpt_correction_type     multi-scan
_exptl_absorpt_process_details     '(<i>SADABS</i>; Bruker, 2009)'
_exptl_absorpt_correction_T_min     0.9078
_exptl_absorpt_correction_T_max     0.9582
_exptl_special_details
;
The crystal was placed in the cold stream of an Oxford Cryosystems
Cobra open-flow nitrogen cryostat (Cosier & Glazer, 1986) operating
at 100.0 (1) K.
;
_diffrn_ambient_temperature     100
_diffrn_radiation_type     MoK\a
_diffrn_radiation_wavelength     0.71073
_diffrn_radiation_source     'fine-focus sealed tube'
_diffrn_radiation_monochromator     graphite
_diffrn_measurement_device_type
;
Bruker SMART APEXII DUO CCD area-detector
;
_diffrn_measurement_method     '\f and \w scans'
_diffrn_detector_area_resol_mean     ?
_diffrn_reflns_number     21450
_diffrn_reflns_av_R_equivalents     0.0204
_diffrn_reflns_av_sigmaI/netI     0.0213
_diffrn_reflns_theta_min     2.25
_diffrn_reflns_theta_max     32.61
_diffrn_reflns_theta_full     32.61
_diffrn_measured_fraction_theta_max     0.981
_diffrn_measured_fraction_theta_full     0.981
_diffrn_reflns_limit_h_min     -14
_diffrn_reflns_limit_h_max     14
_diffrn_reflns_limit_k_min     -14
_diffrn_reflns_limit_k_max     14
_diffrn_reflns_limit_l_min     -28
_diffrn_reflns_limit_l_max     30
_diffrn_standards_number     0
_diffrn_standards_interval_count     .
_diffrn_standards_interval_time     .
_diffrn_standards_decay_%     ?
_refine_special_details
;
 Refinement of F^2^ against ALL reflections.  The weighted R-factor wR and
 goodness of fit S are based on F^2^, conventional R-factors R are based
 on F, with F set to zero for negative F^2^. The threshold expression of
 F^2^ > 2sigma(F^2^) is used only for calculating R-factors(gt) etc. and is
 not relevant to the choice of reflections for refinement.  R-factors based
 on F^2^ are statistically about twice as large as those based on F, and R-
 factors based on ALL data will be even larger.
;
_reflns_number_total     5715
_reflns_number_gt     4900
_reflns_threshold_expression     I>2\s(I)
_refine_ls_structure_factor_coef     Fsqd
_refine_ls_matrix_type     full
_refine_ls_R_factor_all     0.0448
_refine_ls_R_factor_gt     0.0366
_refine_ls_wR_factor_gt     0.1022
_refine_ls_wR_factor_ref     0.1086
_refine_ls_goodness_of_fit_ref     1.080
_refine_ls_restrained_S_all     1.080
_refine_ls_number_reflns     5715
_refine_ls_number_parameters     210
_refine_ls_number_restraints     0
_refine_ls_hydrogen_treatment     constr
_refine_ls_weighting_scheme     calc
_refine_ls_weighting_details
         'calc w=1/[\s^2^(Fo^2^)+(0.0578P)^2^+0.4018P] where P=(Fo^2^+2Fc^2^)/3'
_atom_sites_solution_hydrogens     geom
_atom_sites_solution_primary     direct
_atom_sites_solution_secondary     difmap
_refine_ls_shift/su_max     0.001
_refine_ls_shift/su_mean     0.001
_refine_diff_density_max     0.477
_refine_diff_density_min     -0.256
_refine_ls_extinction_method     none
_refine_ls_extinction_coef     ?
loop_
    _atom_type_symbol
    _atom_type_description
    _atom_type_scat_dispersion_real
    _atom_type_scat_dispersion_imag
    _atom_type_scat_source
    'C' 'C' 0.0033 0.0016
                         'International Tables Vol C Tables 4.2.6.8 and 6.1.1.4'
    'H' 'H' 0.0000 0.0000
                         'International Tables Vol C Tables 4.2.6.8 and 6.1.1.4'
    'Cl' 'Cl' 0.1484 0.1585
                         'International Tables Vol C Tables 4.2.6.8 and 6.1.1.4'
    'N' 'N' 0.0061 0.0033
                         'International Tables Vol C Tables 4.2.6.8 and 6.1.1.4'
    'O' 'O' 0.0106 0.0060
                         'International Tables Vol C Tables 4.2.6.8 and 6.1.1.4'
_computing_data_collection     'APEX2 (Bruker, 2009)'
_computing_cell_refinement     'SAINT (Bruker, 2009)'
_computing_data_reduction     'SAINT (Bruker, 2009)'
_computing_structure_solution     'SHELXTL (Sheldrick, 2008)'
_computing_structure_refinement     'SHELXTL (Sheldrick, 2008)'
_computing_molecular_graphics     'SHELXTL (Sheldrick, 2008)'
_computing_publication_material
                             'SHELXTL (Sheldrick, 2008) and PLATON (Spek, 2009)'
loop_
    _atom_site_type_symbol
    _atom_site_label
    _atom_site_fract_x
    _atom_site_fract_y
    _atom_site_fract_z
    _atom_site_U_iso_or_equiv
    _atom_site_adp_type
    _atom_site_calc_flag
    _atom_site_refinement_flags
    _atom_site_occupancy
    _atom_site_symmetry_multiplicity
    _atom_site_disorder_assembly
    _atom_site_disorder_group
    Cl Cl1 0.39017(3) 0.39544(3) -0.167559(12) 0.02538(8) Uani d . 1 1 . .
    O O1 0.79766(9) 0.66995(8) 0.45133(4) 0.02433(16) Uani d . 1 1 . .
    O O2 0.91233(9) 0.03965(8) 0.36842(4) 0.02099(15) Uani d . 1 1 . .
    N N1 0.71059(10) 0.14269(8) 0.18233(4) 0.01673(15) Uani d . 1 1 . .
    N N2 0.81942(10) 0.13711(8) 0.25551(4) 0.01686(15) Uani d . 1 1 . .
    C C1 0.52427(13) 0.20907(12) 0.02990(5) 0.02301(19) Uani d . 1 1 . .
    H H1A 0.4856 0.1381 0.0522 0.028 Uiso calc R 1 1 . .
    C C2 0.44026(13) 0.24407(12) -0.04388(5) 0.0241(2) Uani d . 1 1 . .
    H H2A 0.3442 0.1979 -0.0721 0.029 Uiso calc R 1 1 . .
    C C3 0.49847(12) 0.34738(10) -0.07580(5) 0.01920(18) Uani d . 1 1 . .
    C C4 0.63933(13) 0.41499(11) -0.03629(5) 0.02137(19) Uani d . 1 1 . .
    H H4A 0.6787 0.4838 -0.0594 0.026 Uiso calc R 1 1 . .
    C C5 0.72232(12) 0.38032(10) 0.03796(5) 0.01943(18) Uani d . 1 1 . .
    H H5A 0.8182 0.4269 0.0659 0.023 Uiso calc R 1 1 . .
    C C6 0.66539(11) 0.27739(10) 0.07168(5) 0.01637(16) Uani d . 1 1 . .
    C C7 0.75373(11) 0.24300(9) 0.14994(5) 0.01598(16) Uani d . 1 1 . .
    C C8 0.90463(11) 0.31439(10) 0.19905(5) 0.01772(17) Uani d . 1 1 . .
    H H8A 0.8937 0.4188 0.1971 0.021 Uiso calc R 1 1 . .
    H H8B 0.9915 0.2874 0.1852 0.021 Uiso calc R 1 1 . .
    C C9 0.93042(11) 0.25651(9) 0.27597(5) 0.01613(16) Uani d . 1 1 . .
    H H9A 1.0400 0.2209 0.3019 0.019 Uiso calc R 1 1 . .
    C C10 0.89448(11) 0.36484(10) 0.32356(5) 0.01551(16) Uani d . 1 1 . .
    C C11 1.00985(11) 0.46168(10) 0.36358(5) 0.01698(16) Uani d . 1 1 . .
    H H11A 1.1092 0.4567 0.3612 0.020 Uiso calc R 1 1 . .
    C C12 0.98297(11) 0.56594(10) 0.40712(5) 0.01733(16) Uani d . 1 1 . .
    H H12A 1.0633 0.6309 0.4343 0.021 Uiso calc R 1 1 . .
    C C13 0.83702(12) 0.57364(10) 0.41030(5) 0.01832(17) Uani d . 1 1 . .
    C C14 0.71987(12) 0.47712(12) 0.37019(6) 0.0233(2) Uani d . 1 1 . .
    H H14A 0.6203 0.4822 0.3723 0.028 Uiso calc R 1 1 . .
    C C15 0.74886(12) 0.37390(11) 0.32730(5) 0.02067(18) Uani d . 1 1 . .
    H H15A 0.6687 0.3088 0.3002 0.025 Uiso calc R 1 1 . .
    C C16 0.91421(13) 0.77111(10) 0.49274(5) 0.02186(19) Uani d . 1 1 . .
    H H16A 0.8761 0.8270 0.5238 0.033 Uiso calc R 1 1 . .
    H H16B 0.9360 0.8341 0.4587 0.033 Uiso calc R 1 1 . .
    H H16C 1.0103 0.7214 0.5240 0.033 Uiso calc R 1 1 . .
    C C17 0.81439(11) 0.03714(10) 0.30430(5) 0.01726(17) Uani d . 1 1 . .
    C C18 0.68751(13) -0.07237(11) 0.27532(6) 0.02370(19) Uani d . 1 1 . .
    H H18A 0.7054 -0.1461 0.3127 0.036 Uiso calc R 1 1 . .
    H H18B 0.6885 -0.1149 0.2303 0.036 Uiso calc R 1 1 . .
    H H18C 0.5858 -0.0276 0.2640 0.036 Uiso calc R 1 1 . .
loop_
    _atom_site_aniso_label
    _atom_site_aniso_U_11
    _atom_site_aniso_U_22
    _atom_site_aniso_U_33
    _atom_site_aniso_U_12
    _atom_site_aniso_U_13
    _atom_site_aniso_U_23
    Cl1 0.02990(14) 0.02625(13) 0.01582(11) -0.00074(9) 0.00491(9) 0.00026(8)
    O1 0.0228(4) 0.0255(3) 0.0257(3) -0.0018(3) 0.0108(3) -0.0105(3)
    O2 0.0233(4) 0.0204(3) 0.0170(3) 0.0018(3) 0.0058(3) 0.0015(2)
    N1 0.0169(4) 0.0175(3) 0.0150(3) 0.0008(3) 0.0056(3) 0.0001(3)
    N2 0.0181(4) 0.0164(3) 0.0146(3) -0.0012(3) 0.0051(3) -0.0002(2)
    C1 0.0202(5) 0.0271(5) 0.0207(4) -0.0054(4) 0.0071(4) 0.0032(3)
    C2 0.0200(5) 0.0292(5) 0.0198(4) -0.0060(4) 0.0047(4) 0.0012(3)
    C3 0.0215(5) 0.0202(4) 0.0153(4) 0.0008(3) 0.0068(3) -0.0005(3)
    C4 0.0254(5) 0.0214(4) 0.0176(4) -0.0040(4) 0.0090(4) 0.0008(3)
    C5 0.0201(4) 0.0203(4) 0.0180(4) -0.0038(3) 0.0078(3) -0.0005(3)
    C6 0.0166(4) 0.0176(4) 0.0159(3) 0.0003(3) 0.0076(3) 0.0000(3)
    C7 0.0157(4) 0.0169(4) 0.0163(3) 0.0006(3) 0.0074(3) -0.0010(3)
    C8 0.0177(4) 0.0199(4) 0.0168(4) -0.0027(3) 0.0083(3) -0.0015(3)
    C9 0.0153(4) 0.0161(4) 0.0167(3) -0.0002(3) 0.0061(3) -0.0010(3)
    C10 0.0157(4) 0.0165(4) 0.0135(3) 0.0008(3) 0.0050(3) 0.0006(3)
    C11 0.0165(4) 0.0173(4) 0.0182(4) -0.0014(3) 0.0081(3) 0.0002(3)
    C12 0.0179(4) 0.0164(4) 0.0172(4) -0.0030(3) 0.0066(3) -0.0008(3)
    C13 0.0194(4) 0.0190(4) 0.0165(4) 0.0009(3) 0.0072(3) -0.0022(3)
    C14 0.0156(4) 0.0286(5) 0.0261(4) -0.0016(4) 0.0089(4) -0.0089(4)
    C15 0.0150(4) 0.0241(4) 0.0215(4) -0.0018(3) 0.0058(3) -0.0068(3)
    C16 0.0276(5) 0.0175(4) 0.0183(4) -0.0010(4) 0.0070(4) -0.0021(3)
    C17 0.0188(4) 0.0153(4) 0.0185(4) 0.0024(3) 0.0085(3) 0.0005(3)
    C18 0.0255(5) 0.0211(4) 0.0227(4) -0.0043(4) 0.0079(4) 0.0014(3)
_geom_special_details
;
 All esds (except the esd in the dihedral angle between two l.s. planes)
 are estimated using the full covariance matrix.  The cell esds are taken
 into account individually in the estimation of esds in distances, angles
 and torsion angles; correlations between esds in cell parameters are only
 used when they are defined by crystal symmetry.  An approximate (isotropic)
 treatment of cell esds is used for estimating esds involving l.s. planes.
;
loop_
    _geom_bond_atom_site_label_1
    _geom_bond_atom_site_label_2
    _geom_bond_site_symmetry_2
    _geom_bond_distance
    _geom_bond_publ_flag
    Cl1 C3 . 1.7440(10) ?
    O1 C13 . 1.3647(11) ?
    O1 C16 . 1.4314(12) ?
    O2 C17 . 1.2286(11) ?
    N1 C7 . 1.2957(12) ?
    N1 N2 . 1.3942(11) ?
    N2 C17 . 1.3644(12) ?
    N2 C9 . 1.4738(12) ?
    C1 C2 . 1.3894(14) ?
    C1 C6 . 1.3994(14) ?
    C1 H1A . 0.9500 ?
    C2 C3 . 1.3870(14) ?
    C2 H2A . 0.9500 ?
    C3 C4 . 1.3857(14) ?
    C4 C5 . 1.3951(13) ?
    C4 H4A . 0.9500 ?
    C5 C6 . 1.3998(13) ?
    C5 H5A . 0.9500 ?
    C6 C7 . 1.4668(12) ?
    C7 C8 . 1.5102(13) ?
    C8 C9 . 1.5414(12) ?
    C8 H8A . 0.9900 ?
    C8 H8B . 0.9900 ?
    C9 C10 . 1.5171(12) ?
    C9 H9A . 1.0000 ?
    C10 C11 . 1.3913(13) ?
    C10 C15 . 1.3952(13) ?
    C11 C12 . 1.3962(13) ?
    C11 H11A . 0.9500 ?
    C12 C13 . 1.3927(14) ?
    C12 H12A . 0.9500 ?
    C13 C14 . 1.3990(14) ?
    C14 C15 . 1.3890(13) ?
    C14 H14A . 0.9500 ?
    C15 H15A . 0.9500 ?
    C16 H16A . 0.9800 ?
    C16 H16B . 0.9800 ?
    C16 H16C . 0.9800 ?
    C17 C18 . 1.5017(14) ?
    C18 H18A . 0.9800 ?
    C18 H18B . 0.9800 ?
    C18 H18C . 0.9800 ?
loop_
    _geom_angle_atom_site_label_1
    _geom_angle_atom_site_label_2
    _geom_angle_atom_site_label_3
    _geom_angle_site_symmetry_1
    _geom_angle_site_symmetry_3
    _geom_angle
    _geom_angle_publ_flag
    C13 O1 C16 . . 117.34(8) ?
    C7 N1 N2 . . 107.39(8) ?
    C17 N2 N1 . . 122.80(8) ?
    C17 N2 C9 . . 123.82(8) ?
    N1 N2 C9 . . 113.18(7) ?
    C2 C1 C6 . . 120.58(9) ?
    C2 C1 H1A . . 119.7 ?
    C6 C1 H1A . . 119.7 ?
    C3 C2 C1 . . 119.10(9) ?
    C3 C2 H2A . . 120.4 ?
    C1 C2 H2A . . 120.4 ?
    C4 C3 C2 . . 121.69(9) ?
    C4 C3 Cl1 . . 119.14(7) ?
    C2 C3 Cl1 . . 119.17(8) ?
    C3 C4 C5 . . 118.89(9) ?
    C3 C4 H4A . . 120.6 ?
    C5 C4 H4A . . 120.6 ?
    C4 C5 C6 . . 120.53(9) ?
    C4 C5 H5A . . 119.7 ?
    C6 C5 H5A . . 119.7 ?
    C1 C6 C5 . . 119.19(8) ?
    C1 C6 C7 . . 121.05(8) ?
    C5 C6 C7 . . 119.77(8) ?
    N1 C7 C6 . . 121.93(8) ?
    N1 C7 C8 . . 113.87(8) ?
    C6 C7 C8 . . 124.15(8) ?
    C7 C8 C9 . . 102.11(7) ?
    C7 C8 H8A . . 111.3 ?
    C9 C8 H8A . . 111.3 ?
    C7 C8 H8B . . 111.3 ?
    C9 C8 H8B . . 111.3 ?
    H8A C8 H8B . . 109.2 ?
    N2 C9 C10 . . 112.23(8) ?
    N2 C9 C8 . . 100.85(7) ?
    C10 C9 C8 . . 112.84(7) ?
    N2 C9 H9A . . 110.2 ?
    C10 C9 H9A . . 110.2 ?
    C8 C9 H9A . . 110.2 ?
    C11 C10 C15 . . 118.56(8) ?
    C11 C10 C9 . . 118.76(8) ?
    C15 C10 C9 . . 122.66(8) ?
    C10 C11 C12 . . 121.53(9) ?
    C10 C11 H11A . . 119.2 ?
    C12 C11 H11A . . 119.2 ?
    C13 C12 C11 . . 119.24(8) ?
    C13 C12 H12A . . 120.4 ?
    C11 C12 H12A . . 120.4 ?
    O1 C13 C12 . . 124.47(9) ?
    O1 C13 C14 . . 115.73(9) ?
    C12 C13 C14 . . 119.79(9) ?
    C15 C14 C13 . . 120.16(9) ?
    C15 C14 H14A . . 119.9 ?
    C13 C14 H14A . . 119.9 ?
    C14 C15 C10 . . 120.71(9) ?
    C14 C15 H15A . . 119.6 ?
    C10 C15 H15A . . 119.6 ?
    O1 C16 H16A . . 109.5 ?
    O1 C16 H16B . . 109.5 ?
    H16A C16 H16B . . 109.5 ?
    O1 C16 H16C . . 109.5 ?
    H16A C16 H16C . . 109.5 ?
    H16B C16 H16C . . 109.5 ?
    O2 C17 N2 . . 119.53(9) ?
    O2 C17 C18 . . 123.48(9) ?
    N2 C17 C18 . . 116.99(8) ?
    C17 C18 H18A . . 109.5 ?
    C17 C18 H18B . . 109.5 ?
    H18A C18 H18B . . 109.5 ?
    C17 C18 H18C . . 109.5 ?
    H18A C18 H18C . . 109.5 ?
    H18B C18 H18C . . 109.5 ?
loop_
    _geom_torsion_atom_site_label_1
    _geom_torsion_atom_site_label_2
    _geom_torsion_atom_site_label_3
    _geom_torsion_atom_site_label_4
    _geom_torsion_site_symmetry_1
    _geom_torsion_site_symmetry_2
    _geom_torsion_site_symmetry_3
    _geom_torsion_site_symmetry_4
    _geom_torsion
    _geom_torsion_publ_flag
    C7 N1 N2 C17 . . . . -175.94(8) ?
    C7 N1 N2 C9 . . . . 9.10(10) ?
    C6 C1 C2 C3 . . . . 0.28(17) ?
    C1 C2 C3 C4 . . . . 0.99(16) ?
    C1 C2 C3 Cl1 . . . . -177.99(8) ?
    C2 C3 C4 C5 . . . . -1.61(16) ?
    Cl1 C3 C4 C5 . . . . 177.37(8) ?
    C3 C4 C5 C6 . . . . 0.97(15) ?
    C2 C1 C6 C5 . . . . -0.89(16) ?
    C2 C1 C6 C7 . . . . 178.96(10) ?
    C4 C5 C6 C1 . . . . 0.25(15) ?
    C4 C5 C6 C7 . . . . -179.59(9) ?
    N2 N1 C7 C6 . . . . 179.53(8) ?
    N2 N1 C7 C8 . . . . 2.14(10) ?
    C1 C6 C7 N1 . . . . 4.38(14) ?
    C5 C6 C7 N1 . . . . -175.78(9) ?
    C1 C6 C7 C8 . . . . -178.50(9) ?
    C5 C6 C7 C8 . . . . 1.34(14) ?
    N1 C7 C8 C9 . . . . -11.45(10) ?
    C6 C7 C8 C9 . . . . 171.22(8) ?
    C17 N2 C9 C10 . . . . -70.02(11) ?
    N1 N2 C9 C10 . . . . 104.88(8) ?
    C17 N2 C9 C8 . . . . 169.63(9) ?
    N1 N2 C9 C8 . . . . -15.47(9) ?
    C7 C8 C9 N2 . . . . 14.77(9) ?
    C7 C8 C9 C10 . . . . -105.14(8) ?
    N2 C9 C10 C11 . . . . 162.70(8) ?
    C8 C9 C10 C11 . . . . -84.18(10) ?
    N2 C9 C10 C15 . . . . -19.12(12) ?
    C8 C9 C10 C15 . . . . 94.01(11) ?
    C15 C10 C11 C12 . . . . 0.32(14) ?
    C9 C10 C11 C12 . . . . 178.58(8) ?
    C10 C11 C12 C13 . . . . -0.32(14) ?
    C16 O1 C13 C12 . . . . 1.13(14) ?
    C16 O1 C13 C14 . . . . -179.58(9) ?
    C11 C12 C13 O1 . . . . 179.42(9) ?
    C11 C12 C13 C14 . . . . 0.16(14) ?
    O1 C13 C14 C15 . . . . -179.34(9) ?
    C12 C13 C14 C15 . . . . -0.01(16) ?
    C13 C14 C15 C10 . . . . 0.02(16) ?
    C11 C10 C15 C14 . . . . -0.17(15) ?
    C9 C10 C15 C14 . . . . -178.36(9) ?
    N1 N2 C17 O2 . . . . -178.73(8) ?
    C9 N2 C17 O2 . . . . -4.31(14) ?
    N1 N2 C17 C18 . . . . 1.89(13) ?
    C9 N2 C17 C18 . . . . 176.31(8) ?
loop_
    _geom_hbond_atom_site_label_D
    _geom_hbond_atom_site_label_H
    _geom_hbond_atom_site_label_A
    _geom_hbond_site_symmetry_A
    _geom_hbond_distance_DH
    _geom_hbond_distance_HA
    _geom_hbond_distance_DA
    _geom_hbond_angle_DHA
    _geom_hbond_publ_flag
    C5 H5A O2 2_755 0.9500 2.5500 3.4993(14) 174.00 yes
    C16 H16B O2 1_565 0.9800 2.5900 3.5275(12) 161.00 yes
    C16 H16C Cg1 3_766 0.98 2.69 3.5333(10) 145 yes
_iucr_refine_instructions_details
;
TITL mo_bks42_0m     in  P21/c (100K)
CELL  0.71073    9.3473    9.4418   19.7840    90.000   113.830    90.000
ZERR  4           0.0004    0.0004    0.0007     0.000     0.002     0.000
LATT   1
SYMM             - X ,    0.50000 + Y ,    0.50000 - Z
SFAC  C  H Cl  N  O
UNIT    72   68   4   8   8
TEMP  -173
L.S. 10
FMAP 2 1 60
PLAN -20
ACTA
OMIT 1 0 2
BOND $H
CONF
WGHT    0.057800    0.401800
FVAR       0.55473
CL1   3    0.390172    0.395438   -0.167559    11.00000    0.02990    0.02625 =
         0.01582    0.00026    0.00491   -0.00074
O1    5    0.797664    0.669952    0.451328    11.00000    0.02283    0.02551 =
         0.02565   -0.01046    0.01083   -0.00182
O2    5    0.912335    0.039651    0.368419    11.00000    0.02325    0.02043 =
         0.01699    0.00153    0.00577    0.00176
N1    4    0.710587    0.142690    0.182325    11.00000    0.01688    0.01746 =
         0.01504    0.00009    0.00562    0.00079
N2    4    0.819416    0.137109    0.255509    11.00000    0.01811    0.01641 =
         0.01463   -0.00024    0.00512   -0.00125
C1    1    0.524274    0.209065    0.029898    11.00000    0.02018    0.02705 =
         0.02069    0.00324    0.00712   -0.00542
AFIX  43
H1A   2    0.485579    0.138131    0.052178    11.00000   -1.20000
AFIX   0
C2    1    0.440261    0.244068   -0.043885    11.00000    0.02000    0.02921 =
         0.01978    0.00117    0.00466   -0.00604
AFIX  43
H2A   2    0.344248    0.197863   -0.072095    11.00000   -1.20000
AFIX   0
C3    1    0.498472    0.347384   -0.075796    11.00000    0.02153    0.02015 =
         0.01528   -0.00050    0.00676    0.00082
C4    1    0.639327    0.414994   -0.036294    11.00000    0.02536    0.02142 =
         0.01762    0.00081    0.00897   -0.00400
AFIX  43
H4A   2    0.678720    0.483804   -0.059393    11.00000   -1.20000
AFIX   0
C5    1    0.722317    0.380323    0.037964    11.00000    0.02015    0.02028 =
         0.01796   -0.00046    0.00778   -0.00384
AFIX  43
H5A   2    0.818235    0.426949    0.065873    11.00000   -1.20000
AFIX   0
C6    1    0.665391    0.277388    0.071679    11.00000    0.01661    0.01761 =
         0.01586   -0.00003    0.00756    0.00033
C7    1    0.753727    0.242998    0.149944    11.00000    0.01569    0.01692 =
         0.01627   -0.00100    0.00743    0.00057
C8    1    0.904633    0.314391    0.199049    11.00000    0.01773    0.01991 =
         0.01682   -0.00151    0.00831   -0.00266
AFIX  23
H8A   2    0.893652    0.418771    0.197087    11.00000   -1.20000
H8B   2    0.991492    0.287375    0.185157    11.00000   -1.20000
AFIX   0
C9    1    0.930422    0.256510    0.275967    11.00000    0.01528    0.01607 =
         0.01668   -0.00102    0.00608   -0.00023
AFIX  13
H9A   2    1.039961    0.220938    0.301922    11.00000   -1.20000
AFIX   0
C10   1    0.894479    0.364843    0.323565    11.00000    0.01566    0.01652 =
         0.01350    0.00056    0.00500    0.00078
C11   1    1.009855    0.461681    0.363577    11.00000    0.01646    0.01733 =
         0.01822    0.00021    0.00812   -0.00143
AFIX  43
H11A  2    1.109242    0.456743    0.361213    11.00000   -1.20000
AFIX   0
C12   1    0.982967    0.565943    0.407120    11.00000    0.01795    0.01637 =
         0.01720   -0.00076    0.00661   -0.00300
AFIX  43
H12A  2    1.063304    0.630890    0.434267    11.00000   -1.20000
AFIX   0
C13   1    0.837021    0.573643    0.410301    11.00000    0.01935    0.01899 =
         0.01651   -0.00221    0.00715    0.00092
C14   1    0.719872    0.477124    0.370192    11.00000    0.01560    0.02856 =
         0.02611   -0.00889    0.00889   -0.00161
AFIX  43
H14A  2    0.620251    0.482193    0.372299    11.00000   -1.20000
AFIX   0
C15   1    0.748861    0.373897    0.327296    11.00000    0.01498    0.02407 =
         0.02148   -0.00677    0.00583   -0.00180
AFIX  43
H15A  2    0.668680    0.308767    0.300210    11.00000   -1.20000
AFIX   0
C16   1    0.914209    0.771106    0.492737    11.00000    0.02760    0.01750 =
         0.01831   -0.00207    0.00704   -0.00105
AFIX 137
H16A  2    0.876149    0.827022    0.523826    11.00000   -1.50000
H16B  2    0.936018    0.834134    0.458689    11.00000   -1.50000
H16C  2    1.010252    0.721417    0.524047    11.00000   -1.50000
AFIX   0
C17   1    0.814394    0.037142    0.304301    11.00000    0.01882    0.01530 =
         0.01853    0.00053    0.00846    0.00238
C18   1    0.687512   -0.072373    0.275319    11.00000    0.02548    0.02109 =
         0.02275    0.00144    0.00789   -0.00430
AFIX 137
H18A  2    0.705402   -0.146107    0.312730    11.00000   -1.50000
H18B  2    0.688494   -0.114929    0.230329    11.00000   -1.50000
H18C  2    0.585836   -0.027554    0.263986    11.00000   -1.50000
HKLF 4 1  1.0000  0.0000  0.0000  0.0000 -1.0000  0.0000 -1.0000  0.0000 -1.0000
REM  mo_bks42_0m     in  P21/c (100K)
REM R1 =  0.0366 for   4900 Fo > 4sig(Fo)  and  0.0448 for all   5715 data
REM    210 parameters refined using      0 restraints
END
WGHT      0.0578      0.4035
REM Highest difference peak  0.477,  deepest hole -0.256,  1-sigma level  0.061
Q1    1   0.6815  0.3918  0.0005  11.00000  0.05    0.48
Q2    1   0.8221  0.3798  0.3201  11.00000  0.05    0.47
Q3    1   0.5768  0.3691 -0.0588  11.00000  0.05    0.45
Q4    1   0.9437  0.4173  0.3395  11.00000  0.05    0.44
Q5    1   0.9031  0.5769  0.4012  11.00000  0.05    0.44
Q6    1   0.7682  0.5422  0.3811  11.00000  0.05    0.44
Q7    1   0.4706  0.2921 -0.0596  11.00000  0.05    0.43
Q8    1   0.9874  0.5138  0.3802  11.00000  0.05    0.42
Q9    1   0.6023  0.2426  0.0521  11.00000  0.05    0.41
Q10   1   0.6994  0.3276  0.0547  11.00000  0.05    0.41
Q11   1   0.9139  0.3104  0.3020  11.00000  0.05    0.36
Q12   1   0.7006  0.2565  0.1052  11.00000  0.05    0.35
Q13   1   0.4917  0.2111 -0.0152  11.00000  0.05    0.34
Q14   1   0.9200  0.2814  0.2367  11.00000  0.05    0.33
Q15   1   0.8039  0.0974  0.2783  11.00000  0.05    0.32
Q16   1   0.8269  0.2832  0.1721  11.00000  0.05    0.31
Q17   1   0.4720  0.3688 -0.1645  11.00000  0.05    0.31
Q18   1   0.7592 -0.0189  0.2926  11.00000  0.05    0.30
Q19   1   0.8688  0.1960  0.2630  11.00000  0.05    0.30
Q20   1   0.8560  0.0383  0.3432  11.00000  0.05    0.29
;
