# Supplementary material for: 1-[3-(4-Chloro­phen­yl)-5-(4-meth­oxy­phen­yl)-4,5-dihydro-1H-pyrazol-1-yl]ethanone
Source: Acta Crystallogr Sect E Struct Rep Online. 2012 Mar 10;68(Pt 4):o1023. doi: 10.1107/S1600536812009439 (PMC3343987; doi:10.1107/S1600536812009439)
Supplement: Supplementary file 2 [file e-68-o1023-Isup2.hkl]

# 
# h,k,l, Fc-squared, Fo-squared, sigma(Fo-squared) and status flag 
# 
data_I
_shelx_title ' mo_bks42_0m     in  P21/c (100K)' 
_shelx_refln_list_code          4 
_shelx_F_calc_maximum      177.30 
_exptl_crystal_F_000       688.00 
_reflns_d_resolution_high  0.6593 
 
loop_ 
 _symmetry_equiv_pos_as_xyz 
 'x, y, z' 
 '-x, y+1/2, -z+1/2' 
 '-x, -y, -z' 
 'x, -y-1/2, z-1/2' 
 
_cell_length_a     9.3473 
_cell_length_b     9.4418 
_cell_length_c    19.7840 
_cell_angle_alpha  90.000 
_cell_angle_beta  113.830 
_cell_angle_gamma  90.000 
 
_shelx_F_squared_multiplier     1.000 
 
loop_ 
 _refln_index_h 
 _refln_index_k 
 _refln_index_l 
 _refln_F_squared_calc 
 _refln_F_squared_meas 
 _refln_F_squared_sigma 
 _refln_observed_status 
   2   0   0      750.75      768.11     11.71 o 
   3   0   0      653.62      668.99     10.72 o 
   4   0   0       28.11       15.45      1.71 o 
   5   0   0      135.89      153.20      4.48 o 
   6   0   0      135.25      137.70      5.75 o 
   7   0   0      130.03      122.06      4.37 o 
   8   0   0       33.78       29.20      2.26 o 
   9   0   0      288.54      285.52     11.35 o 
  10   0   0      756.51      748.90     22.00 o 
  11   0   0      634.67      617.71     19.97 o 
  12   0   0      154.07      165.28      9.86 o 
   1   1   0     4544.91     4630.08     44.41 o 
   2   1   0     1342.26     1349.93     16.33 o 
   3   1   0     1658.78     1601.34     16.89 o 
   4   1   0     2769.60     3043.20     28.18 o 
   5   1   0      206.95      203.57      3.42 o 
   6   1   0      774.65      746.73      9.90 o 
   7   1   0        5.03        5.40      0.96 o 
   8   1   0      254.48      221.01      5.15 o 
   9   1   0       52.14       40.96      2.78 o 
  10   1   0      129.13      124.24      5.54 o 
  11   1   0      102.61      110.91      5.59 o 
  12   1   0       27.07       33.60      4.02 o 
   0   2   0      464.44      516.54      5.44 o 
   1   2   0      643.62      777.74      6.49 o 
   2   2   0      399.41      382.42      3.12 o 
   3   2   0     1249.96     1270.80     40.54 o 
   4   2   0      287.70      284.81      4.05 o 
   5   2   0      738.34      845.41      8.87 o 
   6   2   0      355.34      328.43      5.05 o 
   7   2   0      607.33      550.51      9.11 o 
   8   2   0       96.49      102.73      4.43 o 
   9   2   0      146.37      146.06      5.59 o 
  10   2   0      159.73      149.65      5.05 o 
  11   2   0       50.60       53.82      4.44 o 
  12   2   0       24.82       35.87      5.73 o 
   1   3   0        0.33        0.80      0.31 o 
   2   3   0     2552.86     2538.70     24.67 o 
   3   3   0      565.33      574.37      7.96 o 
   4   3   0        1.64        0.73      0.65 o 
   5   3   0      154.94      156.64      2.76 o 
   6   3   0      712.24      674.37     10.38 o 
   7   3   0        2.71        2.34      1.76 o 
   8   3   0      169.01      160.15      5.55 o 
   9   3   0      141.74      132.80      6.15 o 
  10   3   0       57.48       49.72      4.09 o 
  11   3   0       26.78       35.45      3.75 o 
  12   3   0      469.94      492.85     18.58 o 
   0   4   0     1403.88     1392.05     14.28 o 
   1   4   0     1798.28     1837.50     14.29 o 
   2   4   0     1848.80     1992.15     14.11 o 
   3   4   0       23.87       38.43      0.88 o 
   4   4   0      335.14      385.84      4.25 o 
   5   4   0      345.86      342.20     10.69 o 
   6   4   0       22.20       19.15      2.48 o 
   7   4   0       36.44       29.07      4.57 o 
   8   4   0      384.09      332.77      8.65 o 
   9   4   0      556.09      543.97     12.23 o 
  10   4   0      266.12      256.70     11.84 o 
  11   4   0        6.49        8.92      3.98 o 
   1   5   0        1.65        2.96      0.44 o 
   2   5   0        2.74        5.15      0.66 o 
   3   5   0        0.36        0.26      0.29 o 
   4   5   0       18.02       16.46      1.20 o 
   5   5   0        5.08        7.44      1.90 o 
   6   5   0      622.30      592.73     15.52 o 
   7   5   0       45.02       36.20      3.19 o 
   8   5   0      297.82      276.17      7.95 o 
   9   5   0        4.30        9.24      3.81 o 
  10   5   0       66.43       89.89      7.88 o 
  11   5   0       38.10       43.51      6.55 o 
  12   5   0      111.47      120.60      9.24 o 
   0   6   0     1197.65     1307.66     16.26 o 
   1   6   0      189.65      184.76      2.30 o 
   2   6   0      233.12      267.94      4.42 o 
   3   6   0     1224.61     1293.56     14.51 o 
   4   6   0      615.16      642.22      6.96 o 
   5   6   0      306.94      299.79      5.08 o 
   6   6   0       75.61       66.91      3.81 o 
   7   6   0        1.13        3.60      3.09 o 
   8   6   0       15.43       13.25      4.15 o 
   9   6   0       13.63       24.23      5.19 o 
  10   6   0      208.83      214.47     11.91 o 
  11   6   0       10.89       17.52      4.98 o 
   1   7   0       24.48       13.31      0.84 o 
   2   7   0      286.74      260.77      3.09 o 
   3   7   0     1916.61     1917.08     18.17 o 
   4   7   0       89.52       84.42      2.95 o 
   5   7   0       77.40       87.83      1.97 o 
   6   7   0        1.99        3.59      3.02 o 
   7   7   0      188.21      200.42     10.65 o 
   8   7   0       21.28       25.43      5.22 o 
   9   7   0      210.77      202.69     11.41 o 
  10   7   0      102.46      129.19      9.83 o 
  11   7   0       77.80       93.75      9.70 o 
   0   8   0      494.51      526.09      7.22 o 
   1   8   0      334.08      343.80      5.18 o 
   2   8   0      208.92      220.85      3.08 o 
   3   8   0       12.54       13.54      1.16 o 
   4   8   0        4.39        6.30      1.58 o 
   5   8   0       32.56       22.70      1.86 o 
   6   8   0      796.75      745.65     12.37 o 
   7   8   0        7.54       13.14      4.51 o 
   8   8   0       18.64       16.54      4.87 o 
   9   8   0      153.02      134.75      9.91 o 
  10   8   0       20.91       20.39      5.63 o 
   1   9   0     1656.45     1647.70     13.76 o 
   2   9   0      182.97      179.42      4.72 o 
   3   9   0      214.23      219.19      4.31 o 
   4   9   0       36.27       36.86      1.67 o 
   5   9   0        9.76        8.22      1.21 o 
   6   9   0        0.61        0.04      0.97 o 
   7   9   0       14.36       22.07      5.32 o 
   8   9   0      173.51      182.59     11.38 o 
   9   9   0       69.13       66.99      8.28 o 
  10   9   0       95.41      113.39     10.22 o 
   0  10   0      307.75      322.70      5.74 o 
   1  10   0      698.95      693.00      7.78 o 
   2  10   0        0.31       -0.74      0.97 o 
   3  10   0      162.86      158.48      3.83 o 
   4  10   0      452.84      471.88      6.28 o 
   5  10   0       89.06       85.26      4.84 o 
   6  10   0       14.55        9.32      3.30 o 
   7  10   0        1.53        6.04      4.83 o 
   8  10   0       80.69       81.91      9.23 o 
   9  10   0       24.46       25.37      6.58 o 
   1  11   0       79.97       76.74      3.05 o 
   2  11   0      117.59      123.21      3.81 o 
   3  11   0      114.59      106.57      4.02 o 
   4  11   0        0.01       -0.33      1.11 o 
   5  11   0       10.93        9.17      1.50 o 
   6  11   0      187.77      195.11     19.44 o 
   7  11   0      259.55      275.74     14.58 o 
   8  11   0        2.12       12.00      5.91 o 
   0  12   0       28.66       21.77      2.73 o 
   1  12   0       41.52       43.53      2.94 o 
   2  12   0        0.00        0.48      2.33 o 
   3  12   0        0.00        0.53      1.23 o 
   4  12   0       10.71       10.66      2.10 o 
   5  12   0       13.31       11.09      1.71 o 
   6  12   0        0.40       -1.09      3.17 o 
   7  12   0       23.81       21.04      6.76 o 
   1  13   0       94.36      104.83      4.13 o 
   2  13   0       41.73       43.45      3.57 o 
   3  13   0       10.52       10.29      1.78 o 
   4  13   0      107.86      121.83      4.78 o 
   5  13   0        9.61       11.45      5.89 o 
   0  14   0       23.37       20.41      3.42 o 
   1  14   0        3.38        3.90      2.19 o 
 -12   1   1       11.76       18.49      3.17 o 
 -11   1   1       35.09       43.05      4.03 o 
 -10   1   1       23.42       24.79      2.33 o 
  -9   1   1      494.79      449.63      8.39 o 
  -8   1   1       80.83       87.17      3.84 o 
  -7   1   1      155.06      150.13      2.89 o 
  -6   1   1      701.68      677.82      7.63 o 
  -5   1   1      330.13      445.37      5.93 o 
  -4   1   1     1199.88     1348.19     17.08 o 
  -3   1   1      222.96      206.68      3.44 o 
  -2   1   1     1305.80     1352.83     14.08 o 
  -1   1   1     3538.94     3551.64     80.04 o 
   0   1   1       56.50       54.50      0.88 o 
   1   1   1     2638.80     2714.76     38.60 o 
   2   1   1      814.14      748.96      9.55 o 
   3   1   1     1085.26     1098.52     10.61 o 
   4   1   1     2949.86     2975.24     27.60 o 
   5   1   1       65.02       54.79      2.66 o 
   6   1   1       30.08       23.34      1.25 o 
   7   1   1     2850.63     2651.23     33.03 o 
   8   1   1      139.62      123.84      3.97 o 
   9   1   1       17.46       18.48      2.13 o 
  10   1   1        0.86        1.18      1.89 o 
  11   1   1        3.27        3.32      2.39 o 
  12   1   1       14.56       21.33      3.51 o 
 -12   2   1      267.68      273.93     12.86 o 
 -11   2   1       26.75       34.00      3.70 o 
 -10   2   1       64.56       72.98      4.29 o 
  -9   2   1      814.89      732.34     19.37 o 
  -8   2   1        4.38        4.70      1.47 o 
  -7   2   1      712.91      679.33      7.91 o 
  -6   2   1        9.49       12.96      0.97 o 
  -5   2   1     3780.85     3955.61     40.96 o 
  -4   2   1      248.97      241.70      3.75 o 
  -3   2   1        1.56        0.30      0.25 o 
  -2   2   1      722.49      735.93      5.48 o 
  -1   2   1     4891.54     5163.10     38.09 o 
   0   2   1     2892.30     3231.20     23.35 o 
   1   2   1      200.57      182.57      2.06 o 
   2   2   1     1243.13     1256.60     11.09 o 
   3   2   1     1520.67     1540.52     23.29 o 
   4   2   1      609.22      551.89      5.98 o 
   5   2   1     1428.46     1365.25     15.00 o 
   6   2   1      410.15      401.84      6.60 o 
   7   2   1      230.79      249.78      6.78 o 
   8   2   1       31.72       25.56      3.76 o 
   9   2   1      801.27      789.06     15.61 o 
  10   2   1      161.48      175.25      5.40 o 
  11   2   1       10.15       14.48      3.06 o 
  12   2   1       29.13       26.29      3.82 o 
 -12   3   1       20.36       28.42      5.25 o 
 -11   3   1        7.26        7.24      3.54 o 
 -10   3   1        5.28        5.43      2.26 o 
  -9   3   1       29.91       20.14      3.42 o 
  -8   3   1      881.10      811.56     12.67 o 
  -7   3   1     1043.81     1005.48     14.56 o 
  -6   3   1       52.67       44.89      1.80 o 
  -5   3   1       48.93       53.10      2.98 o 
  -4   3   1       35.48       36.85      1.48 o 
  -3   3   1      226.34      251.26      2.25 o 
  -2   3   1        0.19        1.04      0.26 o 
  -1   3   1     1025.60     1111.46      7.62 o 
   0   3   1       10.45       20.37      0.79 o 
   1   3   1      192.99      198.51      2.17 o 
   2   3   1     1896.22     2032.18     20.00 o 
   3   3   1     5734.35     6259.40     62.91 o 
   4   3   1        9.47       20.18      1.86 o 
   5   3   1       22.34       28.40      2.85 o 
   6   3   1      324.32      309.42      7.50 o 
   7   3   1       85.22       64.53      3.85 o 
   8   3   1       12.72       18.50      2.59 o 
   9   3   1      134.75      132.87      8.92 o 
  10   3   1       35.12       29.27      4.17 o 
  11   3   1        0.67        2.74      2.54 o 
  12   3   1       43.73       50.86      6.60 o 
 -12   4   1        3.92       14.76      4.37 o 
 -11   4   1       43.13       61.75      7.16 o 
 -10   4   1       62.51       79.09      6.72 o 
  -9   4   1      140.27      145.03      5.69 o 
  -8   4   1        6.56        6.58      2.11 o 
  -7   4   1      376.74      362.94      8.52 o 
  -6   4   1       49.81       43.55      4.09 o 
  -5   4   1       17.41       14.09      1.65 o 
  -4   4   1     2804.49     2899.53     25.48 o 
  -3   4   1      833.30     1026.00      6.57 o 
  -2   4   1       40.13       41.80      0.88 o 
  -1   4   1      217.52      262.30      2.64 o 
   0   4   1      699.27      697.09      6.25 o 
   1   4   1      587.60      710.11      5.54 o 
   2   4   1     2258.09     2459.97     18.38 o 
   3   4   1      394.38      407.94      3.84 o 
   4   4   1      636.67      747.82      8.17 o 
   5   4   1      216.61      191.28      5.52 o 
   6   4   1      436.48      414.61      9.26 o 
   7   4   1       27.64       33.57      4.70 o 
   8   4   1       24.82       19.11      2.85 o 
   9   4   1       62.66       68.60     10.38 o 
  10   4   1       15.31       14.85      3.07 o 
  11   4   1       32.63       40.45      4.24 o 
 -12   5   1       53.03       67.58      7.68 o 
 -11   5   1        5.15       15.06      4.60 o 
 -10   5   1       60.97       66.70      7.17 o 
  -9   5   1      397.40      396.02     15.18 o 
  -8   5   1        5.54        7.40      3.47 o 
  -7   5   1      440.71      460.82     10.55 o 
  -6   5   1      388.03      350.33      8.10 o 
  -5   5   1      269.70      247.30      7.98 o 
  -4   5   1      729.49      781.27      6.96 o 
  -3   5   1      283.22      221.49      2.34 o 
  -2   5   1       94.48       88.90      1.39 o 
  -1   5   1     2708.80     2737.34     20.49 o 
   0   5   1      680.94      681.93      5.88 o 
   1   5   1     1077.40     1208.60      9.09 o 
   2   5   1      576.43      538.86      4.59 o 
   3   5   1      923.09      892.28      7.46 o 
   4   5   1      283.66      260.42      4.13 o 
   5   5   1      285.34      321.10      7.65 o 
   6   5   1      211.96      206.38      6.32 o 
   7   5   1      391.52      392.71      9.43 o 
   8   5   1      362.46      375.93     16.68 o 
   9   5   1        4.56        7.78      3.78 o 
  10   5   1        0.44        6.53      3.92 o 
  11   5   1       51.29       47.14      6.48 o 
 -11   6   1        1.40        7.31      4.33 o 
 -10   6   1      285.48      286.03     13.48 o 
  -9   6   1      169.77      149.34      9.31 o 
  -8   6   1        0.93       16.72      4.09 o 
  -7   6   1        9.40        8.82      3.49 o 
  -6   6   1      525.06      503.30     10.50 o 
  -5   6   1        1.65        0.60      0.68 o 
  -4   6   1       85.02       84.65      1.84 o 
  -3   6   1     1745.56     1724.63     28.94 o 
  -2   6   1       35.30       52.82      1.73 o 
  -1   6   1       51.36       50.75      1.20 o 
   0   6   1      563.02      594.55      5.15 o 
   1   6   1     1693.34     1754.95     13.78 o 
   2   6   1        2.85        0.87      0.48 o 
   3   6   1       25.99       31.60      1.69 o 
   4   6   1      126.41      122.87      2.49 o 
   5   6   1      456.90      441.15      6.81 o 
   6   6   1       34.72       46.50      3.46 o 
   7   6   1       76.05       63.54      6.71 o 
   8   6   1        0.62        5.94      3.36 o 
   9   6   1       54.51       57.12      6.84 o 
  10   6   1        2.20        5.10      4.21 o 
  11   6   1        3.44        9.32      4.44 o 
 -11   7   1        9.53       13.66      5.15 o 
 -10   7   1       46.61       43.16      6.85 o 
  -9   7   1      124.21      142.35      9.52 o 
  -8   7   1      217.88      214.87     11.35 o 
  -7   7   1      411.25      394.20     15.20 o 
  -6   7   1      439.11      430.63     15.26 o 
  -5   7   1        4.71        2.14      0.65 o 
  -4   7   1      237.80      259.64      3.79 o 
  -3   7   1      214.68      208.44      3.02 o 
  -2   7   1      597.90      673.70      5.89 o 
  -1   7   1        0.02        0.35      0.55 o 
   0   7   1       36.85       33.34      1.24 o 
   1   7   1       70.25       78.92      1.60 o 
   2   7   1      209.68      200.43      2.76 o 
   3   7   1      393.09      393.45      4.58 o 
   4   7   1      703.50      662.45      8.11 o 
   5   7   1      139.01      104.77      3.86 o 
   6   7   1       18.06        9.10      3.66 o 
   7   7   1        9.55        8.87      3.91 o 
   8   7   1        8.96        7.63      4.15 o 
   9   7   1        5.91       16.22      5.17 o 
  10   7   1       13.09       22.21      5.64 o 
  11   7   1        6.60       14.51      5.14 o 
 -10   8   1       20.90       22.57      5.84 o 
  -9   8   1       62.22       63.10      7.92 o 
  -8   8   1      270.66      264.58     12.97 o 
  -7   8   1        0.09       -1.35      3.32 o 
  -6   8   1        0.13        5.97      3.55 o 
  -5   8   1      687.05      706.38      8.68 o 
  -4   8   1      405.73      403.18      5.19 o 
  -3   8   1      824.53      789.22      9.82 o 
  -2   8   1      590.67      587.13      5.87 o 
  -1   8   1       93.61      102.13      2.14 o 
   0   8   1        0.93        0.27      1.17 o 
   1   8   1      193.51      191.23      2.68 o 
   2   8   1        0.11        0.84      0.74 o 
   3   8   1        0.42       -0.63      0.65 o 
   4   8   1        0.60       -0.87      0.87 o 
   5   8   1       61.45       59.49      2.01 o 
   6   8   1      397.67      396.89      7.27 o 
   7   8   1      199.21      224.95     11.68 o 
   8   8   1      596.97      580.10     21.01 o 
   9   8   1       21.50       25.66      6.00 o 
  10   8   1        9.40       12.06      5.43 o 
 -10   9   1       79.99       77.96      9.13 o 
  -9   9   1       21.62       27.88      6.28 o 
  -8   9   1       47.23       50.07      7.02 o 
  -7   9   1      131.43      129.77      9.39 o 
  -6   9   1       15.30       18.35      2.63 o 
  -5   9   1      305.05      301.73      4.87 o 
  -4   9   1      199.63      191.78      3.43 o 
  -3   9   1       21.00       17.87      1.57 o 
  -2   9   1       79.06       68.03      2.42 o 
  -1   9   1      164.29      169.10      3.17 o 
   0   9   1      382.76      396.87      4.40 o 
   1   9   1      533.91      523.32      5.62 o 
   2   9   1      623.46      620.84      6.90 o 
   3   9   1      728.62      742.48      8.56 o 
   4   9   1       13.06       14.03      1.57 o 
   5   9   1      147.07      132.10      3.22 o 
   6   9   1       80.87       74.71      2.84 o 
   7   9   1       22.27       22.52      5.66 o 
   8   9   1       16.25       18.45      5.95 o 
   9   9   1       10.61       11.65      5.58 o 
  -9  10   1        3.03       -0.91      4.37 o 
  -8  10   1       58.24       73.92      8.82 o 
  -7  10   1       70.80       67.78      8.06 o 
  -6  10   1       36.95       33.78      3.94 o 
  -5  10   1        4.16        3.31      1.06 o 
  -4  10   1      168.12      158.23      4.92 o 
  -3  10   1        0.31       -0.76      1.41 o 
  -2  10   1       18.23       16.55      1.50 o 
  -1  10   1       37.07       30.32      1.67 o 
   0  10   1        1.19       -0.09      0.87 o 
   1  10   1      265.31      271.41      4.89 o 
   2  10   1      160.44      150.49      3.88 o 
   3  10   1       86.80       83.84      2.52 o 
   4  10   1       19.20       21.10      3.85 o 
   5  10   1        2.39       -0.55      1.04 o 
   6  10   1       32.15       29.59      8.43 o 
   7  10   1        1.49        8.61      5.16 o 
   8  10   1       70.04       68.72      8.81 o 
   9  10   1       23.10       39.01      7.63 o 
  -8  11   1       14.37       18.26      6.12 o 
  -7  11   1       15.36       23.31      6.36 o 
  -6  11   1       52.99       66.96      8.40 o 
  -5  11   1       62.72       64.37      2.69 o 
  -4  11   1       90.55       88.54      2.61 o 
  -3  11   1       13.25       12.83      1.66 o 
  -2  11   1        1.70       -0.22      1.60 o 
  -1  11   1      392.43      384.41      8.18 o 
   0  11   1        2.66       -0.10      1.20 o 
   1  11   1       56.72       53.49      2.73 o 
   2  11   1       43.83       35.52      2.69 o 
   3  11   1      128.06      134.20      3.47 o 
   4  11   1       51.03       56.88      3.18 o 
   5  11   1       11.62       11.58      2.47 o 
   6  11   1       17.54       21.41      4.13 o 
   7  11   1       56.53       63.59      8.79 o 
   8  11   1      203.58      258.64     15.19 o 
  -7  12   1        6.77       12.56      5.63 o 
  -6  12   1        0.04        9.76      5.75 o 
  -5  12   1        2.20        3.24      2.54 o 
  -4  12   1      442.09      468.96      6.69 o 
  -3  12   1       78.59       80.76      4.10 o 
  -2  12   1       45.85       48.20      3.54 o 
  -1  12   1       71.91       74.50      3.38 o 
   0  12   1        3.17        1.26      1.55 o 
   1  12   1      102.78      117.80      4.15 o 
   2  12   1      216.41      219.96      5.87 o 
   3  12   1        6.14        3.92      1.43 o 
   4  12   1       81.01       86.29      3.57 o 
   5  12   1      115.00      119.65      3.63 o 
   6  12   1       96.40      106.56      4.22 o 
  -5  13   1        5.05       16.32      6.47 o 
  -4  13   1       13.31       14.80      2.13 o 
  -3  13   1        0.23       -1.29      1.29 o 
  -2  13   1       47.63       46.79      6.92 o 
  -1  13   1        5.77        5.94      1.84 o 
   0  13   1       11.18        7.85      1.62 o 
   1  13   1       80.88       75.26      3.64 o 
   2  13   1      297.76      304.27      8.10 o 
   3  13   1       40.61       38.64      2.53 o 
   4  13   1        0.86       -2.83      4.81 o 
   5  13   1       32.69       42.80      8.65 o 
  -1  14   1        2.36        5.87      3.55 o 
   0  14   1        8.93        6.09      1.70 o 
   1  14   1        4.11        3.15      2.22 o 
 -13   0   2       46.59       46.31      6.32 o 
 -12   0   2       77.94      110.53      8.09 o 
 -11   0   2       51.52       73.60      6.44 o 
 -10   0   2      297.81      269.79     11.22 o 
  -9   0   2       19.43       18.39      1.95 o 
  -8   0   2       51.16       56.38      3.16 o 
  -7   0   2       69.40       68.47      3.05 o 
  -6   0   2      398.20      525.92      9.90 o 
  -5   0   2       34.89       38.13      1.98 o 
  -3   0   2     2347.53     2194.09     45.90 o 
  -2   0   2    30426.86    30341.70    428.05 o 
  -1   0   2     1594.75     1695.92     33.48 o 
   0   0   2      465.80      456.08      5.23 o 
   2   0   2     3635.44     3962.32     44.42 o 
   3   0   2        4.48        7.17      1.19 o 
   4   0   2      411.84      422.97      7.90 o 
   5   0   2       26.30       39.16      5.49 o 
   6   0   2      685.00      660.61     12.12 o 
   7   0   2      482.62      415.55      8.98 o 
   8   0   2      176.28      177.60      8.44 o 
   9   0   2      375.51      364.51     13.57 o 
  10   0   2       74.15       71.44      7.00 o 
  11   0   2       30.71       30.86      5.54 o 
  12   0   2      160.25      190.88     11.13 o 
 -13   1   2        0.16        4.57      3.39 o 
 -12   1   2       77.49       89.64      5.26 o 
 -11   1   2       66.92       70.74      4.51 o 
 -10   1   2        5.10        4.02      2.15 o 
  -9   1   2      849.30      813.40     16.10 o 
  -8   1   2        2.89        1.99      0.84 o 
  -7   1   2       44.68       43.80      1.64 o 
  -6   1   2      191.84      185.63      3.40 o 
  -5   1   2     1373.21     1342.37     72.85 o 
  -4   1   2     1782.97     1813.26     22.48 o 
  -3   1   2      222.90      195.38      3.27 o 
  -2   1   2    31436.94    31739.29    789.87 o 
   0   1   2        0.11       -0.22      0.22 o 
   1   1   2     7774.29     7788.19     98.24 o 
   2   1   2     2377.66     2482.10     19.24 o 
   3   1   2      202.40      264.11      4.14 o 
   4   1   2      459.66      422.16      9.45 o 
   5   1   2       72.71       67.28      3.66 o 
   6   1   2      206.88      186.19      4.22 o 
   7   1   2        9.91       13.72      1.81 o 
   8   1   2      365.78      379.32      7.50 o 
   9   1   2       78.27       77.46      4.45 o 
  10   1   2       72.74       87.37      5.07 o 
  11   1   2       40.92       44.43      4.33 o 
  12   1   2       97.10      114.59      6.26 o 
 -12   2   2       60.70       46.39      6.12 o 
 -11   2   2       44.77       42.84      3.82 o 
 -10   2   2      119.26      130.82      5.40 o 
  -9   2   2       41.78       29.26      2.42 o 
  -8   2   2        8.99       10.18      1.65 o 
  -7   2   2       32.80       28.67      1.43 o 
  -6   2   2      804.41      814.34      9.99 o 
  -5   2   2       53.04       74.99      2.40 o 
  -4   2   2      268.51      256.29      3.37 o 
  -2   2   2       39.60       41.63      1.58 o 
  -1   2   2    15577.55    16629.60    107.30 o 
   0   2   2     2880.81     2963.08     21.45 o 
   1   2   2      611.97      669.56      6.93 o 
   2   2   2      108.78      120.17      1.87 o 
   3   2   2      511.27      555.85      9.45 o 
   4   2   2      370.83      432.50      6.37 o 
   5   2   2      130.71      159.47      3.41 o 
   6   2   2       60.62       48.09      3.17 o 
   7   2   2        8.91        9.08      2.19 o 
   8   2   2      149.05      137.48      5.33 o 
   9   2   2       45.30       44.26      3.05 o 
  10   2   2        2.44        5.26      2.41 o 
  11   2   2       53.37       62.88      5.05 o 
  12   2   2       24.44       27.99      4.78 o 
 -12   3   2      108.82      100.79      7.82 o 
 -11   3   2       17.84       19.96      4.37 o 
 -10   3   2      173.74      166.81      8.22 o 
  -9   3   2       36.79       24.96      2.37 o 
  -8   3   2      652.37      666.64     10.89 o 
  -7   3   2        0.50       -0.84      1.36 o 
  -6   3   2     1038.32      956.52     18.61 o 
  -5   3   2        0.77        2.22      0.67 o 
  -4   3   2     2670.65     2609.50     31.10 o 
  -3   3   2      567.26      626.49      4.66 o 
  -2   3   2     1412.96     1427.55     11.86 o 
  -1   3   2     3587.43     3609.04     23.43 o 
   0   3   2     6055.18     6319.95     40.84 o 
   1   3   2       41.90       46.73      1.03 o 
   2   3   2     2112.24     2304.27     34.88 o 
   3   3   2     2687.13     2766.79     24.13 o 
   4   3   2        1.22        4.78      1.53 o 
   5   3   2      354.07      358.85      7.92 o 
   6   3   2      237.48      276.34      9.61 o 
   7   3   2     1460.30     1362.01     23.18 o 
   8   3   2      500.48      462.15     12.31 o 
   9   3   2      111.69      118.56      9.48 o 
  10   3   2       15.35       17.80      2.48 o 
  11   3   2        0.23        2.69      3.88 o 
 -12   4   2       24.58       31.97      5.65 o 
 -11   4   2      262.57      269.98     12.62 o 
 -10   4   2      184.55      181.12      9.68 o 
  -9   4   2      148.21      124.03      7.87 o 
  -8   4   2      399.57      373.02      7.44 o 
  -7   4   2        7.28       15.55      1.87 o 
  -6   4   2        0.24        2.17      1.20 o 
  -5   4   2       23.83       13.77      4.55 o 
  -4   4   2      119.41       97.66      1.98 o 
  -3   4   2      703.60      625.35      4.61 o 
  -2   4   2      804.35      804.23      5.97 o 
  -1   4   2      113.56      153.40      1.72 o 
   0   4   2     1350.22     1386.17     10.66 o 
   1   4   2     1087.77     1034.33      7.74 o 
   2   4   2      571.91      625.20      5.01 o 
   3   4   2      390.17      406.51      5.26 o 
   4   4   2      882.55      868.04      9.45 o 
   5   4   2       64.00       69.27      5.75 o 
   6   4   2      112.32      100.75      4.52 o 
   7   4   2      364.12      349.35      8.75 o 
   8   4   2      336.00      309.77      8.58 o 
   9   4   2      371.52      322.86     15.21 o 
  10   4   2      517.24      519.52     12.74 o 
  11   4   2      130.42      156.21      7.05 o 
 -12   5   2      125.43      127.15      9.12 o 
 -11   5   2       15.01       18.89      4.86 o 
 -10   5   2       26.84       25.12      5.03 o 
  -9   5   2        1.77        6.69      3.41 o 
  -8   5   2      178.36      163.02      8.97 o 
  -7   5   2        1.37        1.52      1.71 o 
  -6   5   2       65.44       69.78      3.08 o 
  -5   5   2      196.49      176.59      7.53 o 
  -4   5   2        0.82        0.36      0.53 o 
  -3   5   2     1044.99     1094.57      7.88 o 
  -2   5   2       49.04       56.88      1.20 o 
  -1   5   2        2.55        2.71      0.48 o 
   0   5   2      158.20      122.26      2.13 o 
   1   5   2     1585.10     1677.03     12.24 o 
   2   5   2       31.96       33.69      0.89 o 
   3   5   2      134.52      140.93      4.01 o 
   4   5   2       13.99       14.90      1.57 o 
   5   5   2      438.40      447.22      6.50 o 
   6   5   2      114.49       85.88      4.32 o 
   7   5   2      102.79       92.90      4.78 o 
   8   5   2      481.35      458.04     13.27 o 
   9   5   2        3.03        1.37      2.51 o 
  10   5   2      152.39      142.78      9.77 o 
  11   5   2      464.91      473.64     12.97 o 
 -12   6   2        9.86       19.17      5.02 o 
 -11   6   2       94.80       91.19      8.37 o 
 -10   6   2       20.36       24.17      5.22 o 
  -9   6   2       79.61       86.31      7.22 o 
  -8   6   2        0.25        3.83      3.05 o 
  -7   6   2      713.40      748.42     22.20 o 
  -6   6   2       30.60       33.18      4.52 o 
  -5   6   2      141.33      138.02      2.76 o 
  -4   6   2       56.70       64.78      1.44 o 
  -3   6   2        0.36        1.17      0.51 o 
  -2   6   2      586.99      605.16      5.20 o 
  -1   6   2      223.49      245.39      2.73 o 
   0   6   2        5.95       12.43      0.73 o 
   1   6   2      800.73      793.28      6.96 o 
   2   6   2      364.78      363.91      3.59 o 
   3   6   2        0.10       -0.31      0.32 o 
   4   6   2      436.67      455.32      5.93 o 
   5   6   2        1.85        2.34      0.88 o 
   6   6   2      133.83      108.24      6.81 o 
   7   6   2       47.84       47.09      3.87 o 
   8   6   2        5.87        3.40      3.37 o 
   9   6   2       37.60       37.23      6.30 o 
  10   6   2       13.45       19.57      5.23 o 
  11   6   2      166.80      173.29     11.44 o 
 -11   7   2      299.51      288.86     14.39 o 
 -10   7   2       34.25       38.64      6.19 o 
  -9   7   2        0.07       -2.25      3.20 o 
  -8   7   2        2.84        0.70      3.27 o 
  -7   7   2        3.64        4.98      3.32 o 
  -6   7   2      540.95      524.38     17.24 o 
  -5   7   2     1467.21     1494.26     15.91 o 
  -4   7   2      411.05      382.63      4.77 o 
  -3   7   2       30.63       22.86      1.06 o 
  -2   7   2      383.96      402.71      4.01 o 
  -1   7   2     1939.59     1990.66     14.77 o 
   0   7   2        9.91        8.61      0.74 o 
   1   7   2       26.66       22.81      1.03 o 
   2   7   2       24.80       24.36      1.13 o 
   3   7   2        1.67       -0.38      0.84 o 
   4   7   2      934.27      856.98     10.08 o 
   5   7   2       22.16       27.07      1.14 o 
   6   7   2        0.40       -1.04      2.32 o 
   7   7   2       92.20      115.13      8.64 o 
   8   7   2       47.74       49.34      6.72 o 
   9   7   2       49.03       53.64      7.36 o 
  10   7   2        0.69        5.96      4.75 o 
 -11   8   2        2.95        4.77      4.15 o 
 -10   8   2        3.17        8.53      4.46 o 
  -9   8   2       51.40       53.89      7.26 o 
  -8   8   2      241.70      233.38     12.21 o 
  -7   8   2        5.84       -0.23      3.23 o 
  -6   8   2      114.47      108.46      3.00 o 
  -5   8   2      195.98      191.52      3.44 o 
  -4   8   2       82.11       69.36      2.20 o 
  -3   8   2       37.97       31.73      2.76 o 
  -2   8   2      324.67      335.41      3.73 o 
  -1   8   2      528.52      541.35      5.19 o 
   0   8   2      276.91      267.32      3.25 o 
   1   8   2      144.13      160.28      2.61 o 
   2   8   2       79.44       79.89      2.07 o 
   3   8   2       37.47       39.97      1.55 o 
   4   8   2       49.58       49.67      1.96 o 
   5   8   2      285.64      273.56      6.18 o 
   6   8   2       54.34       43.99      6.18 o 
   7   8   2       95.56       85.45      7.90 o 
   8   8   2       31.53       29.93      6.25 o 
   9   8   2       60.04       76.96      9.13 o 
  10   8   2        0.07        7.07      5.29 o 
 -10   9   2        0.96        7.40      4.56 o 
  -9   9   2        0.01        8.79      4.61 o 
  -8   9   2       35.25       41.41      6.70 o 
  -7   9   2       43.52       46.01      6.50 o 
  -6   9   2       38.24       43.06      2.29 o 
  -5   9   2       32.07       37.22      2.14 o 
  -4   9   2        3.12        1.22      0.97 o 
  -3   9   2       34.63       38.93      2.05 o 
  -2   9   2       85.17       78.52      2.58 o 
  -1   9   2     2087.59     2089.98     17.03 o 
   0   9   2      571.18      579.66      5.69 o 
   1   9   2        4.53        3.62      1.08 o 
   2   9   2      275.71      308.66      4.37 o 
   3   9   2      286.17      279.12      4.84 o 
   4   9   2       34.56       32.39      2.08 o 
   5   9   2       77.05       76.90      2.50 o 
   6   9   2       10.23       10.89      2.95 o 
   7   9   2       10.74       10.47      5.05 o 
   8   9   2        0.02       -1.22      4.45 o 
   9   9   2       88.66       94.14      9.97 o 
  -9  10   2       27.95       42.36      7.19 o 
  -8  10   2       23.96       34.23      6.68 o 
  -7  10   2       33.38       30.54      6.04 o 
  -6  10   2       14.14       12.74      5.16 o 
  -5  10   2        1.46        0.20      0.96 o 
  -4  10   2       51.84       54.00      2.05 o 
  -3  10   2      548.60      555.08      8.06 o 
  -2  10   2      120.02      120.72      2.99 o 
  -1  10   2        0.00       -0.46      0.85 o 
   0  10   2       21.97       21.32      1.50 o 
   1  10   2      323.25      326.39      4.69 o 
   2  10   2      101.08      101.34      4.91 o 
   3  10   2      407.46      405.88      6.41 o 
   4  10   2       10.77       12.36      1.67 o 
   5  10   2      183.44      186.69      4.17 o 
   6  10   2      203.41      207.97      5.51 o 
   7  10   2       66.93       82.78      9.57 o 
   8  10   2       67.34       75.69      9.34 o 
  -8  11   2        9.54       14.95      5.36 o 
  -7  11   2       51.37       59.34      8.03 o 
  -6  11   2       20.45       21.32      2.87 o 
  -5  11   2       35.12       30.21      2.87 o 
  -4  11   2        8.83        6.56      1.36 o 
  -3  11   2        0.25       -0.21      1.43 o 
  -2  11   2       47.01       38.75      2.34 o 
  -1  11   2        9.99        7.21      1.30 o 
   0  11   2      578.41      576.94      8.34 o 
   1  11   2      209.08      209.84      7.55 o 
   2  11   2      124.08      127.98      4.41 o 
   3  11   2      239.64      225.15      4.70 o 
   4  11   2       19.30       20.62      2.05 o 
   5  11   2      431.09      426.47      7.32 o 
   6  11   2        3.09       10.47      5.78 o 
   7  11   2       46.20       54.80      8.81 o 
  -7  12   2       86.50      110.88     10.28 o 
  -6  12   2       62.26       62.81     10.50 o 
  -5  12   2       47.02       52.68      2.41 o 
  -4  12   2        8.23       10.52      2.31 o 
  -3  12   2       69.17       67.19      3.22 o 
  -2  12   2       94.68       81.71      4.18 o 
  -1  12   2        0.01       -1.39      1.39 o 
   0  12   2       48.23       46.44      2.59 o 
   1  12   2       17.59       22.94      2.34 o 
   2  12   2        5.64        2.54      1.78 o 
   3  12   2       67.13       71.39      2.91 o 
   4  12   2       28.10       23.48      2.77 o 
   5  12   2      292.60      303.98      6.02 o 
   6  12   2        2.39        0.30      1.43 o 
  -5  13   2      115.04      116.79      5.20 o 
  -4  13   2        1.56       -0.28      1.93 o 
  -3  13   2      108.96      112.91      4.72 o 
  -2  13   2       28.14       25.03      3.54 o 
  -1  13   2      112.37      124.13      4.40 o 
   0  13   2       82.44       81.15      3.22 o 
   1  13   2       33.98       27.13      2.59 o 
   2  13   2        5.44        2.19      1.55 o 
   3  13   2      120.14      123.09      5.00 o 
   4  13   2       22.00       23.15      8.01 o 
  -1  14   2       16.46       14.70      2.81 o 
   0  14   2       41.92       33.08      2.50 o 
   1  14   2        9.09        9.82      4.02 o 
 -13   1   3       57.37       65.87      7.14 o 
 -12   1   3        7.66       11.52      2.53 o 
 -11   1   3       11.77       17.70      4.26 o 
 -10   1   3       66.98       66.75      3.27 o 
  -9   1   3      216.18      227.42      4.12 o 
  -8   1   3      120.54      117.26      2.69 o 
  -7   1   3        1.74        4.78      0.97 o 
  -6   1   3      132.52      115.77      4.01 o 
  -5   1   3      569.14      559.73      8.29 o 
  -4   1   3     6826.11     6921.44     99.76 o 
  -3   1   3     8400.55     9102.60    129.49 o 
  -2   1   3     1207.71     1277.45     35.09 o 
  -1   1   3     2192.29     2308.91     20.16 o 
   0   1   3       13.06       10.07      0.50 o 
   1   1   3     7650.22     7832.79     67.55 o 
   2   1   3      589.87      676.28      8.67 o 
   3   1   3      256.93      243.64      4.02 o 
   4   1   3      666.75      659.52     14.01 o 
   5   1   3     1264.82     1276.87     18.38 o 
   6   1   3       47.35       49.29      2.30 o 
   7   1   3     1830.59     1774.22     23.47 o 
   8   1   3      735.03      699.48     11.49 o 
   9   1   3        6.87        5.55      2.34 o 
  10   1   3      171.11      180.12      7.13 o 
  11   1   3       79.09       79.31      5.32 o 
  12   1   3       11.65       17.32      5.10 o 
 -13   2   3       52.93       58.73      6.82 o 
 -12   2   3       39.94       48.88      6.09 o 
 -11   2   3      319.12      308.39     20.79 o 
 -10   2   3      164.78      179.98      5.73 o 
  -9   2   3       17.47       17.06      1.96 o 
  -8   2   3      136.78      148.95      3.05 o 
  -7   2   3      206.44      177.00      3.59 o 
  -6   2   3       15.90       22.61      1.37 o 
  -5   2   3       83.46      106.76      2.77 o 
  -4   2   3        4.92       14.86      0.80 o 
  -2   2   3    17661.98    18576.13    145.66 o 
  -1   2   3    11330.01    11911.98     86.98 o 
   0   2   3     3160.80     3312.45     25.79 o 
   1   2   3     9199.97     9423.29     73.34 o 
   2   2   3     2274.28     2343.29     27.08 o 
   3   2   3      462.60      570.54      4.95 o 
   4   2   3        3.59        8.36      0.99 o 
   5   2   3      173.98      167.11      3.84 o 
   6   2   3      228.69      183.83      7.22 o 
   7   2   3     1661.56     1619.14     26.73 o 
   8   2   3      609.76      572.69     10.13 o 
   9   2   3       39.40       38.74      2.93 o 
  10   2   3        8.57       11.21      2.83 o 
  11   2   3       18.83       27.30      3.73 o 
  12   2   3        0.59        7.68      4.42 o 
 -12   3   3        5.95       11.42      3.78 o 
 -11   3   3        1.21        5.81      3.01 o 
 -10   3   3       37.99       38.91      3.66 o 
  -9   3   3       59.99       57.37      3.25 o 
  -8   3   3       15.00       16.93      1.89 o 
  -7   3   3       49.34       58.60      2.19 o 
  -6   3   3      518.76      477.59      6.60 o 
  -5   3   3      912.20      907.28     10.84 o 
  -4   3   3      113.53      100.81      4.59 o 
  -3   3   3      267.73      304.23      2.51 o 
  -2   3   3     1945.59     2044.45     16.73 o 
  -1   3   3        1.08        4.19      0.41 o 
   0   3   3        2.28        3.99      0.34 o 
   1   3   3     1915.42     2018.26     15.93 o 
   2   3   3      320.06      365.16      4.05 o 
   3   3   3      347.78      388.29      4.04 o 
   4   3   3       71.49       91.08      1.85 o 
   5   3   3     1366.94     1429.60     23.31 o 
   6   3   3        2.50       16.00      5.79 o 
   7   3   3       51.21       70.79      8.71 o 
   8   3   3       43.77       44.02      3.70 o 
   9   3   3       18.83       19.84      3.03 o 
  10   3   3       15.98       23.41      3.27 o 
  11   3   3        2.95        4.38      2.72 o 
 -12   4   3      143.52      160.18     10.00 o 
 -11   4   3       19.38       19.31      4.61 o 
 -10   4   3        1.45        4.25      2.99 o 
  -9   4   3        3.17        4.42      2.07 o 
  -8   4   3       38.83       35.15      2.55 o 
  -7   4   3      595.67      557.53      9.32 o 
  -6   4   3      132.97      134.09      2.97 o 
  -4   4   3      699.93      689.99      5.90 o 
  -3   4   3       80.41      113.23      1.89 o 
  -2   4   3     1487.18     1480.66     13.34 o 
  -1   4   3       98.46      122.57      1.58 o 
   0   4   3      209.22      236.89      2.36 o 
   1   4   3       85.96       85.68      1.26 o 
   2   4   3     1725.24     1820.17     16.11 o 
   3   4   3     2740.62     2905.31     19.90 o 
   4   4   3      239.08      232.27      2.80 o 
   5   4   3       46.72       42.56      3.82 o 
   6   4   3       71.75       77.72      6.83 o 
   7   4   3       25.65       20.21      2.84 o 
   8   4   3       18.97       20.52      3.05 o 
   9   4   3       48.22       47.18      4.29 o 
  10   4   3      216.91      235.02      6.80 o 
  11   4   3        9.03        8.86      3.90 o 
 -12   5   3        5.56       14.36      4.63 o 
 -11   5   3       51.15       50.29      6.48 o 
 -10   5   3        6.38        5.39      3.49 o 
  -9   5   3      222.74      218.34     10.51 o 
  -8   5   3      174.86      169.75      6.44 o 
  -7   5   3      100.25       97.89      4.73 o 
  -6   5   3      404.57      393.24      6.26 o 
  -4   5   3      522.31      465.87      5.06 o 
  -3   5   3     1340.98     1451.68     10.05 o 
  -2   5   3      632.44      722.82      5.53 o 
  -1   5   3      327.52      313.01      3.03 o 
   0   5   3        6.98        1.22      0.38 o 
   1   5   3      905.73      862.01      6.81 o 
   2   5   3       58.33       77.22      1.52 o 
   3   5   3      272.83      238.93      6.11 o 
   4   5   3      802.30      787.02     19.14 o 
   5   5   3      275.44      288.57      4.75 o 
   6   5   3        6.00        0.31      2.56 o 
   7   5   3        1.24        1.20      4.85 o 
   8   5   3        0.16       -0.66      3.24 o 
   9   5   3      121.35      110.71      5.83 o 
  10   5   3      112.79      129.69      9.16 o 
  11   5   3       81.54      101.74      9.00 o 
 -12   6   3       12.59       25.24      5.42 o 
 -11   6   3      309.39      312.42     14.59 o 
 -10   6   3       82.49       80.33      7.33 o 
  -9   6   3      110.75      110.59      8.22 o 
  -8   6   3       24.56       24.07      4.55 o 
  -7   6   3      338.84      338.32     12.98 o 
  -6   6   3       33.25       35.46      2.62 o 
  -5   6   3       60.32       44.03      2.23 o 
  -4   6   3       14.20       10.91      0.73 o 
  -3   6   3      436.66      450.57      4.47 o 
  -2   6   3       10.04       15.96      1.14 o 
  -1   6   3     3718.58     4049.50     28.31 o 
   0   6   3      233.80      272.66      2.93 o 
   1   6   3      887.82      961.71      7.68 o 
   2   6   3       66.51       79.00      1.60 o 
   3   6   3     1260.18     1313.62     24.67 o 
   4   6   3       57.70       40.93      2.39 o 
   5   6   3       74.32       64.29      2.55 o 
   6   6   3       45.37       62.29      4.16 o 
   7   6   3      387.78      328.42     10.13 o 
   8   6   3       28.16       21.27      3.95 o 
   9   6   3        1.53        3.28      4.05 o 
  10   6   3      184.08      181.43     11.46 o 
  11   6   3       35.65       43.19      7.02 o 
 -11   7   3        2.80       14.48      4.93 o 
 -10   7   3      407.25      406.57     16.79 o 
  -9   7   3        0.99        9.51      4.20 o 
  -8   7   3       56.24       54.75      6.54 o 
  -7   7   3      306.05      301.73     12.64 o 
  -6   7   3       47.38       42.80      5.43 o 
  -5   7   3      855.21      859.76      9.83 o 
  -4   7   3      400.62      400.41      5.64 o 
  -3   7   3        7.16        5.28      0.83 o 
  -2   7   3       87.74       89.58      1.67 o 
  -1   7   3      176.74      166.19      2.31 o 
   0   7   3      470.10      468.73      4.50 o 
   1   7   3       12.62       13.34      0.86 o 
   2   7   3        3.81        3.45      0.63 o 
   3   7   3        0.04        2.31      0.88 o 
   4   7   3        0.07       -0.76      0.76 o 
   5   7   3       61.91       45.80      2.55 o 
   6   7   3       30.44       17.42      2.85 o 
   7   7   3       17.25       21.09      5.25 o 
   8   7   3        0.03        3.65      3.93 o 
   9   7   3       46.52       57.43      7.80 o 
  10   7   3       45.49       43.88      7.49 o 
 -11   8   3       47.02       59.55      7.92 o 
 -10   8   3        0.51        9.99      4.58 o 
  -9   8   3       83.58       96.21      8.59 o 
  -8   8   3       42.06       45.52      6.13 o 
  -7   8   3      371.87      354.34     14.28 o 
  -6   8   3      305.74      296.10      5.34 o 
  -5   8   3      422.46      402.00      5.65 o 
  -4   8   3       90.04       74.45      2.50 o 
  -3   8   3      287.24      280.88      4.74 o 
  -2   8   3      102.00      118.49      2.27 o 
  -1   8   3       17.88       15.44      0.97 o 
   0   8   3       15.22       17.55      1.02 o 
   1   8   3      342.21      339.28      4.23 o 
   2   8   3      592.74      597.30      6.58 o 
   3   8   3      502.45      508.88      7.10 o 
   4   8   3       17.52       16.21      1.37 o 
   5   8   3        0.45        0.43      0.79 o 
   6   8   3      565.14      546.83     19.40 o 
   7   8   3        7.42        5.59      4.45 o 
   8   8   3        8.32       11.16      4.94 o 
   9   8   3       26.37       28.08      6.70 o 
  10   8   3        6.13        7.34      5.21 o 
 -10   9   3       18.17       25.33      5.77 o 
  -9   9   3       67.91       71.96      8.33 o 
  -8   9   3       90.74       90.18      7.94 o 
  -7   9   3        1.26        4.72      3.55 o 
  -6   9   3        1.28        0.51      1.45 o 
  -5   9   3      311.97      293.07      4.79 o 
  -4   9   3        4.92        4.27      1.07 o 
  -3   9   3      101.29       88.10      2.71 o 
  -2   9   3      160.35      150.90      2.94 o 
  -1   9   3      718.66      718.21      7.16 o 
   0   9   3        4.13        1.96      0.87 o 
   1   9   3      346.62      351.00      4.37 o 
   2   9   3      601.70      590.08      6.74 o 
   3   9   3       58.39       63.72      2.42 o 
   4   9   3      339.69      322.41      8.21 o 
   5   9   3      526.89      526.02      7.97 o 
   6   9   3      110.25      104.88      3.29 o 
   7   9   3      121.06      112.75     10.12 o 
   8   9   3      114.48      126.96     10.96 o 
   9   9   3       34.67       34.57      7.53 o 
  -9  10   3       22.66       29.88      6.52 o 
  -8  10   3        7.31        8.13      4.44 o 
  -7  10   3       56.27       54.02      7.11 o 
  -6  10   3       44.45       44.47      2.38 o 
  -5  10   3      191.57      179.35      3.76 o 
  -4  10   3       52.24       44.59      2.16 o 
  -3  10   3        0.74       -1.05      1.62 o 
  -2  10   3      395.13      398.03      6.21 o 
  -1  10   3      135.12      131.67      2.89 o 
   0  10   3      970.97      987.79     10.08 o 
   1  10   3       31.37       32.79      1.78 o 
   2  10   3       27.70       22.64      2.18 o 
   3  10   3       77.77       87.04      4.48 o 
   4  10   3       10.10        8.04      1.52 o 
   5  10   3        3.21        4.03      1.52 o 
   6  10   3      571.63      570.39     10.89 o 
   7  10   3      295.78      289.60     15.53 o 
   8  10   3      137.45      144.04     12.05 o 
  -8  11   3       66.46      100.16      9.54 o 
  -7  11   3        0.15        7.17      4.45 o 
  -6  11   3      213.52      220.61      5.32 o 
  -5  11   3       28.53       21.84      1.97 o 
  -4  11   3        0.02        1.09      1.18 o 
  -3  11   3      175.87      185.94      4.32 o 
  -2  11   3       18.15       17.02      1.95 o 
  -1  11   3        3.90        5.24      1.23 o 
   0  11   3      510.75      530.74      7.30 o 
   1  11   3       84.04       80.59      3.20 o 
   2  11   3       56.26       54.32      2.59 o 
   3  11   3       20.18       21.13      2.24 o 
   4  11   3        3.31        4.99      1.52 o 
   5  11   3      151.29      130.17      3.63 o 
   6  11   3      114.81      123.65      4.20 o 
   7  11   3       46.58       49.07      8.76 o 
  -7  12   3        2.22        7.55      4.95 o 
  -6  12   3      177.06      193.34      8.32 o 
  -5  12   3       18.55       20.11      1.86 o 
  -4  12   3        9.54        8.12      1.35 o 
  -3  12   3      110.31      112.88      3.91 o 
  -2  12   3       32.33       34.73      3.40 o 
  -1  12   3        6.52        4.23      1.66 o 
   0  12   3       21.96       21.72      1.98 o 
   1  12   3        0.30       -0.67      1.48 o 
   2  12   3      289.40      299.53      5.91 o 
   3  12   3       42.21       42.81      3.03 o 
   4  12   3      162.62      152.29      4.60 o 
   5  12   3        5.84        6.26      1.86 o 
   6  12   3       42.06       41.46      2.79 o 
  -5  13   3        7.84        6.53      2.01 o 
  -4  13   3      268.36      274.90      5.85 o 
  -3  13   3       21.49       17.89      2.53 o 
  -2  13   3        0.24        0.05      1.88 o 
  -1  13   3       16.63       12.40      2.16 o 
   0  13   3      220.65      236.27      5.27 o 
   1  13   3       19.99       18.94      2.33 o 
   2  13   3       17.96       20.15      2.14 o 
   3  13   3        0.35       -0.87      1.73 o 
   4  13   3       84.23       88.76     11.16 o 
  -1  14   3       11.61        6.72      3.36 o 
   0  14   3        7.46        9.26      2.10 o 
   1  14   3        1.94       -2.92      2.92 o 
 -12   0   4      141.56      146.20      8.78 o 
 -11   0   4      443.18      404.31     14.56 o 
 -10   0   4       90.94       95.62      4.60 o 
  -9   0   4       12.55       14.21      2.07 o 
  -8   0   4      257.75      261.02      6.72 o 
  -7   0   4     1947.64     2048.15     32.22 o 
  -6   0   4     3670.53     3871.98     81.53 o 
  -5   0   4     1120.54     1204.25     27.37 o 
  -4   0   4      784.06      682.18     16.32 o 
  -3   0   4      335.22      389.22      6.66 o 
  -2   0   4      815.39      843.85     62.93 o 
  -1   0   4       11.58       14.78      0.76 o 
   0   0   4      204.90      295.32      3.46 o 
   1   0   4      945.59     1170.66     11.80 o 
   2   0   4       55.42       51.03      1.69 o 
   3   0   4     2835.46     3061.18     29.60 o 
   4   0   4       34.74       20.35      1.80 o 
   5   0   4        5.91        2.40      1.43 o 
   6   0   4      570.45      568.38     11.55 o 
   7   0   4       35.11       33.58      5.09 o 
   8   0   4     2381.52     2295.48     52.13 o 
   9   0   4        0.82       -0.44      2.86 o 
  10   0   4        0.01       -2.46      3.37 o 
  11   0   4      176.32      172.74     10.67 o 
 -13   1   4        2.44       10.29      3.46 o 
 -12   1   4        3.37        5.78      3.43 o 
 -11   1   4       59.60       70.22      3.51 o 
 -10   1   4       83.87       73.73      3.33 o 
  -9   1   4       13.03       14.15      1.33 o 
  -8   1   4      162.73      135.46      3.97 o 
  -7   1   4       21.45       24.12      1.76 o 
  -6   1   4      247.89      258.18      4.98 o 
  -5   1   4      285.81      251.03      5.60 o 
  -4   1   4     1575.32     1621.80     27.67 o 
  -3   1   4      495.98      586.84      9.55 o 
  -2   1   4      648.15      682.23      4.86 o 
  -1   1   4      274.80      361.27      2.75 o 
   0   1   4     4639.81     4780.73     37.24 o 
   1   1   4      702.96      746.25      6.31 o 
   2   1   4       33.18       50.94      1.15 o 
   3   1   4      315.56      355.76      2.89 o 
   4   1   4       12.51       22.44      2.05 o 
   5   1   4     1394.57     1389.32     18.04 o 
   6   1   4      138.10      134.30      3.30 o 
   7   1   4      442.62      401.23      7.73 o 
   8   1   4       60.89       57.12      3.28 o 
   9   1   4       66.25       59.14      4.43 o 
  10   1   4      192.12      182.25      7.13 o 
  11   1   4       33.82       29.99      3.97 o 
 -13   2   4       31.35       30.75      5.24 o 
 -11   2   4      440.46      419.72     13.40 o 
 -10   2   4       85.89       99.45      3.86 o 
  -9   2   4      311.42      274.90      6.14 o 
  -8   2   4       35.50       24.30      1.68 o 
  -7   2   4       80.38       88.87      2.50 o 
  -6   2   4      117.27      111.38      2.59 o 
  -5   2   4       12.83       13.97      0.89 o 
  -4   2   4       69.22       59.20      2.20 o 
  -3   2   4     2357.65     2449.38     65.04 o 
  -2   2   4    14090.71    14882.66    184.38 o 
  -1   2   4     4962.85     5320.28     41.38 o 
   0   2   4     9599.38    10445.34     80.61 o 
   1   2   4     2579.36     2722.15     21.49 o 
   2   2   4       60.77       69.90      1.93 o 
   3   2   4     1338.59     1415.44     11.70 o 
   4   2   4        0.11        1.68      1.03 o 
   5   2   4      185.08      179.77      5.39 o 
   6   2   4      124.76      128.92      4.83 o 
   7   2   4       54.06       52.11      3.58 o 
   8   2   4        8.97       12.47      2.04 o 
   9   2   4       47.79       48.97      4.19 o 
  10   2   4      142.48      153.80      8.22 o 
  11   2   4       68.87       71.92      7.51 o 
 -13   3   4       63.79       87.39      7.33 o 
 -12   3   4      101.04      113.45      8.16 o 
 -11   3   4       89.73      108.00      6.08 o 
 -10   3   4       55.89       51.53      4.10 o 
  -9   3   4        1.28        1.20      1.27 o 
  -8   3   4     1051.43      949.23     14.08 o 
  -7   3   4      224.54      230.94      4.21 o 
  -6   3   4        5.60       10.27      1.48 o 
  -5   3   4     1246.46     1161.14     11.83 o 
  -4   3   4     1555.55     1473.88     21.99 o 
  -3   3   4      129.59      204.67      1.85 o 
  -2   3   4      133.15      128.40      2.71 o 
  -1   3   4     1775.03     2084.50     15.58 o 
   0   3   4     4264.89     4408.43     32.08 o 
   1   3   4      333.09      290.61      3.30 o 
   2   3   4      210.51      220.15      2.87 o 
   3   3   4      359.85      445.65      4.20 o 
   4   3   4      270.21      312.38      4.94 o 
   5   3   4     2228.05     2224.55     34.66 o 
   6   3   4     1619.96     1481.79     24.76 o 
   7   3   4      418.05      374.29      9.20 o 
   8   3   4        5.07        5.06      1.90 o 
   9   3   4      290.25      295.35      7.26 o 
  10   3   4       18.10       15.90      3.30 o 
  11   3   4       35.44       44.21      4.58 o 
 -13   4   4      148.53      184.81     10.78 o 
 -12   4   4       26.91       42.87      6.14 o 
 -11   4   4      226.25      204.90     10.81 o 
 -10   4   4       78.90       76.98      4.72 o 
  -9   4   4       60.31       50.38      6.76 o 
  -8   4   4       20.01       17.66      2.57 o 
  -7   4   4      493.08      463.46      9.78 o 
  -6   4   4     1158.18     1138.62     12.03 o 
  -4   4   4        7.96        6.75      0.60 o 
  -3   4   4     1991.43     2114.92     14.92 o 
  -2   4   4     8671.61     9307.96     63.34 o 
  -1   4   4     2142.63     2159.85     17.83 o 
   0   4   4       67.13       86.39      1.27 o 
   1   4   4      111.15      113.15      1.65 o 
   2   4   4        6.01        4.08      0.50 o 
   3   4   4      960.54      968.03      7.28 o 
   4   4   4     1052.31     1089.41      9.20 o 
   5   4   4      168.70      136.93      7.14 o 
   6   4   4       21.75       16.28      3.08 o 
   7   4   4        0.17        1.39      2.23 o 
   8   4   4       35.70       33.33      3.61 o 
   9   4   4      170.14      184.98      5.82 o 
  10   4   4       33.33       40.75      3.48 o 
  11   4   4        1.21        1.78      3.25 o 
 -12   5   4       16.19       22.29      5.03 o 
 -11   5   4       34.28       28.41      5.41 o 
 -10   5   4      219.11      226.13     11.25 o 
  -9   5   4        0.65        2.76      2.06 o 
  -8   5   4        0.14        1.09      2.32 o 
  -7   5   4       76.97       85.85      4.45 o 
  -6   5   4     1510.17     1522.09     21.01 o 
  -5   5   4      391.24      356.34      9.79 o 
  -4   5   4        0.14        1.20      0.48 o 
  -3   5   4       18.71       27.29      0.73 o 
  -2   5   4      467.23      576.85      4.60 o 
  -1   5   4      117.48      145.32      1.74 o 
   0   5   4       35.30       33.06      0.92 o 
   1   5   4     1335.42     1411.55     11.23 o 
   2   5   4      254.93      247.45      3.55 o 
   3   5   4        5.11        3.19      2.02 o 
   4   5   4       87.57       93.74      3.73 o 
   5   5   4       65.99       55.52      1.83 o 
   6   5   4      135.46      103.47      6.04 o 
   7   5   4       93.16       91.76      5.05 o 
   8   5   4       84.10       76.57      4.96 o 
   9   5   4      378.03      372.53     10.55 o 
  10   5   4        3.45        3.11      2.49 o 
 -12   6   4       20.56       20.25      5.00 o 
 -11   6   4       21.52       28.02      5.59 o 
 -10   6   4       13.97       18.00      4.52 o 
  -9   6   4      324.48      322.13     13.65 o 
  -8   6   4       14.50       11.90      2.69 o 
  -7   6   4      376.21      372.79      9.83 o 
  -6   6   4      142.44      144.64      4.44 o 
  -5   6   4     1879.57     1850.02     20.26 o 
  -4   6   4       65.53       65.72      1.82 o 
  -3   6   4      889.72      906.13      7.39 o 
  -2   6   4       13.75        3.46      0.48 o 
  -1   6   4        9.89       19.41      0.86 o 
   0   6   4        0.09        0.15      0.67 o 
   1   6   4        5.17        5.75      0.67 o 
   2   6   4      437.74      465.18      4.65 o 
   3   6   4        6.45        7.56      0.99 o 
   4   6   4      107.09      102.83      2.43 o 
   5   6   4      197.94      157.98      4.41 o 
   6   6   4      362.76      298.78      8.34 o 
   7   6   4      140.23      141.90      9.02 o 
   8   6   4      311.23      297.61      9.07 o 
   9   6   4      161.38      165.76     10.92 o 
  10   6   4       20.73       29.98      6.15 o 
 -11   7   4        1.31       11.67      4.58 o 
 -10   7   4       45.24       45.18      6.63 o 
  -9   7   4      605.01      612.65     20.97 o 
  -8   7   4      424.47      405.11     15.70 o 
  -7   7   4      110.10      124.85      7.88 o 
  -6   7   4      133.31      136.53      5.54 o 
  -5   7   4      318.96      293.00      4.22 o 
  -4   7   4      282.22      310.50     13.72 o 
  -3   7   4     1076.78     1045.53     12.44 o 
  -2   7   4       22.28       19.93      1.00 o 
  -1   7   4        6.54        7.31      0.69 o 
   0   7   4      278.46      253.24      2.99 o 
   1   7   4      784.21      765.60      7.06 o 
   2   7   4      227.48      219.93      2.99 o 
   3   7   4       28.32       27.58      1.75 o 
   4   7   4      659.61      625.88      9.02 o 
   5   7   4       15.17        6.53      0.78 o 
   6   7   4      471.86      461.48     11.16 o 
   7   7   4       12.37        9.99      2.90 o 
   8   7   4       65.88       74.72      8.42 o 
   9   7   4       22.74       27.30      6.33 o 
  10   7   4      273.22      300.56     15.45 o 
 -11   8   4      129.17      132.87     10.07 o 
 -10   8   4        0.92       -2.36      3.49 o 
  -9   8   4        9.91        6.52      3.95 o 
  -8   8   4       17.52       20.50      4.50 o 
  -7   8   4        8.58        4.83      2.14 o 
  -6   8   4       88.73       82.57      2.67 o 
  -5   8   4       30.53       23.07      1.22 o 
  -4   8   4        8.42        8.68      1.19 o 
  -3   8   4      105.01       94.62      2.42 o 
  -2   8   4      133.24      121.16      2.29 o 
  -1   8   4      152.78      157.76      2.64 o 
   0   8   4       14.14       14.25      1.02 o 
   1   8   4      998.81     1022.75      9.15 o 
   2   8   4     1289.28     1222.74     11.46 o 
   3   8   4        0.34       -0.91      0.91 o 
   4   8   4       14.15       19.16      1.49 o 
   5   8   4      120.00      120.86      3.95 o 
   6   8   4        3.37       -2.71      3.98 o 
   7   8   4        3.31       -3.07      4.09 o 
   8   8   4      215.14      200.71     12.30 o 
   9   8   4        3.19        8.97      5.37 o 
 -10   9   4       19.16       23.28      5.41 o 
  -9   9   4        0.02       -1.84      3.32 o 
  -8   9   4        2.58        5.94      3.90 o 
  -7   9   4       19.72       28.93      5.28 o 
  -6   9   4        0.49        0.60      1.12 o 
  -5   9   4      212.89      196.91      4.17 o 
  -4   9   4      181.29      179.45      3.75 o 
  -3   9   4       33.06       31.90      1.90 o 
  -2   9   4        0.74        1.43      0.86 o 
  -1   9   4       97.64       86.46      2.14 o 
   0   9   4        2.49        3.19      0.90 o 
   1   9   4      949.66      953.96      8.90 o 
   2   9   4       66.98       66.80      2.24 o 
   3   9   4       74.60       74.44      2.80 o 
   4   9   4       44.42       44.74      2.84 o 
   5   9   4        1.90        2.83      1.64 o 
   6   9   4      103.46       96.78      5.58 o 
   7   9   4      420.28      416.74     17.96 o 
   8   9   4       22.95       31.24      7.02 o 
   9   9   4      138.89      143.06     11.67 o 
  -9  10   4        3.22       10.81      4.90 o 
  -8  10   4       55.53       58.48      7.45 o 
  -7  10   4       62.36       64.66      7.49 o 
  -6  10   4      193.84      202.62     10.86 o 
  -5  10   4      296.01      326.60      4.73 o 
  -4  10   4       52.80       49.60      2.31 o 
  -3  10   4      785.75      777.61     10.52 o 
  -2  10   4        0.19        0.78      1.36 o 
  -1  10   4      235.44      227.66      3.83 o 
   0  10   4        2.44        0.52      0.99 o 
   1  10   4        3.24        2.46      1.15 o 
   2  10   4       74.39       73.93      2.45 o 
   3  10   4      489.08      495.57      8.71 o 
   4  10   4      354.51      356.00      6.78 o 
   5  10   4        6.15        7.66      1.35 o 
   6  10   4       64.51       66.81      3.84 o 
   7  10   4      118.68      135.10     11.77 o 
   8  10   4      126.28      141.26     12.19 o 
  -8  11   4       32.02       43.33      6.97 o 
  -7  11   4        0.71        5.44      4.46 o 
  -6  11   4       34.65       27.51      2.22 o 
  -5  11   4        3.03        1.88      1.33 o 
  -4  11   4       28.55       28.51      2.01 o 
  -3  11   4        8.59       10.95      1.58 o 
  -2  11   4      229.44      232.50      5.53 o 
  -1  11   4      346.40      339.22      5.38 o 
   0  11   4      465.49      461.95      6.14 o 
   1  11   4      737.17      761.15     10.54 o 
   2  11   4       43.82       42.58      2.48 o 
   3  11   4       41.07       43.91      2.89 o 
   4  11   4       43.12       42.47      2.73 o 
   5  11   4       11.36        8.33      1.50 o 
   6  11   4       18.27       13.67      1.86 o 
   7  11   4        9.87       17.54      7.23 o 
  -7  12   4       14.79       15.57      5.64 o 
  -6  12   4        2.04        2.48      1.64 o 
  -5  12   4       33.16       36.46      2.86 o 
  -4  12   4       83.66       93.39      3.25 o 
  -3  12   4       17.59       19.57      2.18 o 
  -2  12   4      161.32      153.61      6.65 o 
  -1  12   4      495.63      488.81      9.52 o 
   0  12   4       36.62       37.09      2.37 o 
   1  12   4       87.67       91.86      4.47 o 
   2  12   4        1.13       -1.23      1.23 o 
   3  12   4      246.25      245.14      6.14 o 
   4  12   4        0.01       -1.51      1.51 o 
   5  12   4        0.00       -0.39      1.30 o 
   6  12   4       47.13       55.97      9.41 o 
  -5  13   4        9.15       11.57      4.43 o 
  -4  13   4       17.70       13.07      2.01 o 
  -3  13   4      149.59      158.06      5.58 o 
  -2  13   4       38.01       39.31      3.60 o 
  -1  13   4       49.43       63.03      3.58 o 
   0  13   4        8.60        2.18      1.49 o 
   1  13   4        7.42        7.24      1.59 o 
   2  13   4        1.52        0.61      3.27 o 
   3  13   4       30.54       26.91      3.60 o 
   4  13   4       90.01       81.48     11.06 o 
  -1  14   4       26.05       20.22      4.45 o 
   0  14   4       57.52       62.23      8.22 o 
   1  14   4        0.29       -2.87      2.87 o 
 -13   1   5       20.96       34.85      5.21 o 
 -12   1   5       38.43       43.71      5.56 o 
 -11   1   5      115.36      109.27      4.14 o 
 -10   1   5        1.51        0.75      1.31 o 
  -9   1   5       25.88       18.71      1.64 o 
  -8   1   5       66.06       77.41      2.91 o 
  -7   1   5        9.27       15.99      2.95 o 
  -6   1   5     1033.55     1072.82     18.00 o 
  -5   1   5      593.34      722.40     10.17 o 
  -4   1   5      747.50      664.43     25.74 o 
  -3   1   5     1718.85     1794.90     23.16 o 
  -2   1   5     7059.97     7283.69     53.50 o 
  -1   1   5     2698.47     2829.72     20.55 o 
   0   1   5     4990.25     5164.82     35.24 o 
   1   1   5      417.14      433.31      3.79 o 
   2   1   5     3033.65     3027.04     32.58 o 
   3   1   5        0.44        2.41      0.51 o 
   4   1   5        5.57        0.06      1.26 o 
   5   1   5     2177.22     2078.35     26.12 o 
   6   1   5       19.85       18.42      2.07 o 
   7   1   5      559.41      553.04      9.64 o 
   8   1   5       40.15       38.63      3.69 o 
   9   1   5      124.98      127.43      8.30 o 
  10   1   5      122.20      124.52      6.27 o 
  11   1   5        5.02        4.56      2.74 o 
 -13   2   5       10.41       13.91      4.01 o 
 -12   2   5        0.26        1.58      4.08 o 
 -11   2   5      178.28      187.87      6.95 o 
 -10   2   5       21.75       23.56      2.30 o 
  -9   2   5      336.92      301.28      6.82 o 
  -8   2   5      159.51      136.26      3.63 o 
  -7   2   5      522.49      547.32      7.56 o 
  -6   2   5      884.32      897.24     15.79 o 
  -5   2   5      136.36      189.45      4.35 o 
  -4   2   5     2578.96     1576.84     33.97 o 
  -3   2   5     2846.48     1947.52     40.45 o 
  -2   2   5      325.72      204.44      4.94 o 
  -1   2   5     9054.97     9307.80     72.53 o 
   0   2   5      182.03      195.87      2.11 o 
   1   2   5       63.57       84.51      1.42 o 
   2   2   5      301.40      266.97      3.26 o 
   3   2   5     4589.68     5031.12     40.99 o 
   4   2   5      311.04      306.97      4.07 o 
   5   2   5        3.39        3.02      2.01 o 
   6   2   5      581.41      574.37     13.58 o 
   7   2   5       24.50       19.50      2.17 o 
   8   2   5       99.99      107.84      4.18 o 
   9   2   5       87.76       92.14      5.23 o 
  10   2   5       32.68       36.94      4.23 o 
  11   2   5        0.03        0.81      2.53 o 
 -12   3   5        0.05        0.36      3.61 o 
 -11   3   5        0.01       -1.34      1.85 o 
 -10   3   5       21.50       16.97      2.79 o 
  -9   3   5       78.69       71.50      4.13 o 
  -8   3   5       43.07       45.66      2.67 o 
  -7   3   5      397.41      388.37      5.93 o 
  -6   3   5      269.43      245.97      3.73 o 
  -5   3   5        3.59        1.50      0.57 o 
  -4   3   5     2072.99     2241.54     21.15 o 
  -3   3   5     3461.77     3619.64     28.23 o 
  -2   3   5     1840.22     1934.29     16.87 o 
  -1   3   5      178.26      200.86      2.31 o 
   0   3   5     1097.67     1096.14     14.98 o 
   1   3   5      565.74      601.50      5.59 o 
   2   3   5       11.04       27.32      1.05 o 
   3   3   5     1652.10     1781.65     12.54 o 
   4   3   5      429.55      449.67      5.45 o 
   5   3   5       45.02       45.43      5.75 o 
   6   3   5      652.18      637.31     12.97 o 
   7   3   5        0.02        1.44      1.52 o 
   8   3   5        4.62        2.79      1.73 o 
   9   3   5        1.81        5.55      2.10 o 
  10   3   5        2.46        5.55      2.66 o 
  11   3   5        0.04        0.79      2.72 o 
 -13   4   5       51.60       78.14      7.37 o 
 -12   4   5        6.45        6.95      3.68 o 
 -11   4   5       55.82       62.08      5.01 o 
 -10   4   5       97.63       98.38      5.20 o 
  -9   4   5       49.34       43.08      3.79 o 
  -8   4   5      196.47      193.35      6.52 o 
  -7   4   5      125.49      123.52      4.10 o 
  -6   4   5      243.88      210.73      6.72 o 
  -5   4   5       13.85       19.19      1.28 o 
  -4   4   5       97.78      118.32      1.40 o 
  -3   4   5     3522.96     3764.78     28.51 o 
  -2   4   5      250.36      318.14      3.36 o 
  -1   4   5      203.82      203.48      2.91 o 
   0   4   5      922.43      923.78      7.12 o 
   1   4   5      112.04      138.58      2.09 o 
   2   4   5       91.05      124.94      1.99 o 
   3   4   5       94.16      135.43      2.08 o 
   4   4   5       35.18       46.25      1.38 o 
   5   4   5        0.25        2.63      2.25 o 
   6   4   5        5.27        5.93      4.48 o 
   7   4   5      285.63      276.81      8.19 o 
   8   4   5        4.78        7.86      2.04 o 
   9   4   5       35.27       32.79      3.15 o 
  10   4   5      251.53      251.76      8.80 o 
  11   4   5        3.79       -0.56      4.72 o 
 -12   5   5       22.18       21.17      4.94 o 
 -11   5   5       30.06       29.35      5.36 o 
 -10   5   5        0.13       -1.24      3.29 o 
  -9   5   5      159.66      163.16      6.52 o 
  -8   5   5        0.20        0.49      1.69 o 
  -7   5   5      261.39      258.43      6.15 o 
  -6   5   5     2455.85     2403.52     26.63 o 
  -5   5   5        6.69        8.84      0.80 o 
  -4   5   5      360.23      387.71      3.37 o 
  -3   5   5     1343.11     1419.09      9.98 o 
  -2   5   5      126.48      106.37      1.45 o 
  -1   5   5       39.96       41.18      1.03 o 
   0   5   5      338.00      342.57      3.32 o 
   1   5   5     3778.73     4099.93     28.32 o 
   2   5   5      534.82      533.28      5.84 o 
   4   5   5       15.93       19.70      2.22 o 
   5   5   5      932.82      787.60     10.92 o 
   6   5   5      239.68      214.77      9.07 o 
   7   5   5      200.93      195.67      7.06 o 
   8   5   5       22.64       20.51      3.98 o 
   9   5   5       20.69       25.67      3.08 o 
  10   5   5       15.55       11.14      4.01 o 
 -12   6   5      236.30      250.82     13.35 o 
 -11   6   5       32.15       36.46      6.02 o 
 -10   6   5      226.17      224.63     11.52 o 
  -9   6   5       83.25       83.60      5.02 o 
  -8   6   5       26.16       22.76      3.12 o 
  -7   6   5     1395.06     1335.37     19.55 o 
  -6   6   5        0.72        2.98      1.40 o 
  -5   6   5      395.87      404.16      8.47 o 
  -4   6   5      430.09      446.23      5.55 o 
  -3   6   5     1056.41     1038.96      9.00 o 
  -2   6   5      228.08      235.16      2.51 o 
  -1   6   5     1238.24     1245.13      9.09 o 
   0   6   5        2.73        0.03      0.49 o 
   1   6   5      118.31      144.16      2.24 o 
   2   6   5        3.85        1.82      0.65 o 
   3   6   5      179.79      188.24      3.57 o 
   4   6   5        7.24       14.10      1.18 o 
   5   6   5      191.15      148.88      3.56 o 
   6   6   5        0.80       -0.40      2.25 o 
   7   6   5        1.02       -1.25      2.40 o 
   8   6   5      316.36      320.84      9.65 o 
   9   6   5      228.09      239.77     13.11 o 
  10   6   5       10.18       11.94      3.33 o 
 -12   7   5        4.03        9.75      4.10 o 
 -11   7   5      133.94      148.21     10.39 o 
 -10   7   5       23.04       24.16      5.21 o 
  -9   7   5        0.66        0.32      2.98 o 
  -8   7   5       14.32       18.78      4.41 o 
  -7   7   5       52.34       53.14      3.37 o 
  -6   7   5        8.41        7.60      1.70 o 
  -5   7   5        9.78        7.29      0.75 o 
  -4   7   5        1.45        0.52      1.22 o 
  -3   7   5       13.93        6.68      0.83 o 
  -2   7   5      433.80      459.83      4.82 o 
  -1   7   5       80.65       93.01      1.73 o 
   0   7   5     1064.14     1061.59      9.23 o 
   1   7   5      311.91      321.89      4.44 o 
   2   7   5      408.54      411.87      5.45 o 
   3   7   5        0.93        1.74      0.93 o 
   4   7   5        2.76        9.11      1.20 o 
   5   7   5       50.30       44.73      1.50 o 
   6   7   5       31.80       25.03      4.95 o 
   7   7   5        7.77        6.85      4.90 o 
   8   7   5       28.95       25.37      6.37 o 
   9   7   5        5.72       -0.36      4.67 o 
  10   7   5       89.63      121.73     10.73 o 
 -11   8   5        1.26        5.61      4.27 o 
 -10   8   5      246.57      269.10     13.57 o 
  -9   8   5        0.28        5.93      3.99 o 
  -8   8   5        5.36        0.10      2.86 o 
  -7   8   5        8.49        9.26      3.32 o 
  -6   8   5       56.77       51.48      2.69 o 
  -5   8   5      455.38      456.10      5.49 o 
  -4   8   5       93.78       95.48      2.57 o 
  -3   8   5        0.05       -0.42      0.79 o 
  -2   8   5        3.26        2.20      0.71 o 
  -1   8   5      563.33      530.39      5.57 o 
   0   8   5     1217.23     1120.63     10.66 o 
   1   8   5       51.31       39.84      1.78 o 
   2   8   5       66.05       66.60      1.98 o 
   3   8   5      163.67      174.89      4.19 o 
   4   8   5       70.38       58.24      2.20 o 
   5   8   5       92.05       87.75      2.31 o 
   6   8   5       76.64       65.92      4.78 o 
   7   8   5       30.55       33.15      6.69 o 
   8   8   5       28.26       28.97      6.82 o 
   9   8   5       25.59       28.54      6.98 o 
 -10   9   5        0.98        2.49      3.80 o 
  -9   9   5      109.86      101.77      8.50 o 
  -8   9   5       28.60       22.03      4.92 o 
  -7   9   5      133.02      134.12     11.60 o 
  -6   9   5        3.94        4.55      1.13 o 
  -5   9   5        0.42       -0.31      1.12 o 
  -4   9   5      561.61      560.77      7.79 o 
  -3   9   5      295.48      311.57      9.31 o 
  -2   9   5        1.94        1.06      0.90 o 
  -1   9   5        9.13       10.78      1.11 o 
   0   9   5        2.59        3.56      0.91 o 
   1   9   5      548.62      529.64      6.29 o 
   2   9   5       28.89       27.88      1.68 o 
   3   9   5      237.77      229.77      4.88 o 
   4   9   5       30.39       31.65      1.90 o 
   5   9   5        5.06        2.80      1.45 o 
   6   9   5      484.61      488.16      9.23 o 
   7   9   5        5.18        6.56      5.79 o 
   8   9   5        0.33       -0.04      5.75 o 
  -9  10   5        1.45        5.85      4.22 o 
  -8  10   5      159.01      161.09     10.46 o 
  -7  10   5       53.69       52.85      4.66 o 
  -6  10   5        7.83       10.77      1.70 o 
  -5  10   5        1.08       -0.47      1.20 o 
  -4  10   5      394.72      386.69      6.24 o 
  -3  10   5      144.67      132.31      3.50 o 
  -2  10   5       13.29        9.26      1.28 o 
  -1  10   5       53.94       54.88      2.06 o 
   0  10   5      129.34      135.76      2.98 o 
   1  10   5        3.24        3.74      1.18 o 
   2  10   5        2.71        0.84      1.03 o 
   3  10   5      291.51      284.51      6.22 o 
   4  10   5       13.92        9.44      1.78 o 
   5  10   5       43.27       37.56      2.12 o 
   6  10   5       31.17       27.28      4.69 o 
   7  10   5      390.11      403.40     18.75 o 
   8  10   5      192.90      185.20     13.87 o 
  -8  11   5       56.29       59.57      7.78 o 
  -7  11   5       68.21       67.19      7.54 o 
  -6  11   5        5.52        3.77      1.65 o 
  -5  11   5      161.43      158.81      3.25 o 
  -4  11   5       34.50       35.07      2.26 o 
  -3  11   5      133.92      147.55      3.82 o 
  -2  11   5      292.77      300.52      5.62 o 
  -1  11   5        1.51        1.26      1.07 o 
   0  11   5      232.12      239.31      4.21 o 
   1  11   5      142.89      145.88      4.19 o 
   2  11   5      203.50      204.82      5.54 o 
   3  11   5        6.16        7.80      1.90 o 
   4  11   5      387.06      390.64      8.45 o 
   5  11   5       79.72       79.14      2.86 o 
   6  11   5       68.61       77.99     10.55 o 
   7  11   5        4.10        1.17      6.80 o 
  -7  12   5        4.70       15.92      5.19 o 
  -6  12   5       64.68       83.09      5.56 o 
  -5  12   5      170.09      175.29      4.70 o 
  -4  12   5       21.16       21.82      2.02 o 
  -3  12   5       43.09       41.46      3.54 o 
  -2  12   5      328.21      321.95     14.94 o 
  -1  12   5       45.57       42.06      2.86 o 
   0  12   5       28.22       28.75      2.13 o 
   1  12   5      231.77      240.22      4.80 o 
   2  12   5       19.27       26.70      2.68 o 
   3  12   5       43.22       42.69      3.01 o 
   4  12   5      465.68      495.67     11.78 o 
   5  12   5       51.75       42.70      8.90 o 
  -5  13   5        0.91        0.59      1.83 o 
  -4  13   5        7.61        7.99      1.82 o 
  -3  13   5        1.62        0.14      1.84 o 
  -2  13   5       34.24       37.61      3.39 o 
  -1  13   5       12.82        6.33      1.98 o 
   0  13   5       22.84       22.41      2.15 o 
   1  13   5       59.60       50.17      2.69 o 
   2  13   5       11.71        7.30      2.13 o 
   3  13   5        0.01       -6.55      6.55 o 
   4  13   5       27.50       28.71      8.61 o 
  -1  14   5        1.56       -2.67      2.90 o 
   0  14   5       12.76       15.75      4.21 o 
 -12   0   6      170.14      170.27      9.21 o 
 -11   0   6       33.20       33.41      3.28 o 
 -10   0   6      553.27      490.91     11.14 o 
  -9   0   6       74.92       97.74      7.09 o 
  -8   0   6      758.54      736.10     19.86 o 
  -7   0   6      313.09      318.21     10.53 o 
  -6   0   6      450.03      421.32     12.17 o 
  -5   0   6      991.95     1108.55     17.64 o 
  -4   0   6     3165.87     3117.89     45.23 o 
  -2   0   6       85.11       72.52      2.03 o 
  -1   0   6       53.44       69.28      1.34 o 
   0   0   6     3532.53     3749.32     36.31 o 
   1   0   6      367.65      379.42      5.21 o 
   2   0   6      373.32      389.03      5.75 o 
   3   0   6     2542.71     2688.90     30.09 o 
   4   0   6        6.31        2.22      0.62 o 
   5   0   6      429.69      403.58      8.73 o 
   6   0   6     8261.42     7767.57    112.09 o 
   7   0   6       28.12       31.06      4.70 o 
   8   0   6     1021.38      980.25     26.77 o 
   9   0   6       39.11       44.47      6.04 o 
  10   0   6       11.05       10.20      4.56 o 
  11   0   6       81.98       79.18      8.45 o 
 -13   1   6        0.01        7.75      3.28 o 
 -11   1   6       33.53       29.86      2.59 o 
 -10   1   6      657.54      597.58      8.01 o 
  -9   1   6      209.73      196.19      4.98 o 
  -8   1   6       31.53       28.25      2.10 o 
  -7   1   6        7.98        5.56      1.37 o 
  -6   1   6      604.76      580.05     10.98 o 
  -5   1   6       13.65       14.83      1.18 o 
  -4   1   6      251.82      241.12      4.20 o 
  -3   1   6     3502.72     1762.81     37.85 o 
  -2   1   6       10.19       16.80      1.61 o 
  -1   1   6      421.41      484.60      3.82 o 
   0   1   6      693.59      719.94      5.81 o 
   1   1   6        0.56        1.35      0.49 o 
   2   1   6     1155.95     1256.38     14.76 o 
   3   1   6     1521.18     1676.01     12.00 o 
   4   1   6       22.19       17.94      1.02 o 
   5   1   6     1147.02     1134.19     15.48 o 
   6   1   6      819.18      755.86     11.81 o 
   7   1   6        1.86        6.14      1.83 o 
   8   1   6        0.59       -1.46      2.79 o 
   9   1   6       96.56       98.72      5.38 o 
  10   1   6       61.21       69.03      5.41 o 
  11   1   6        1.42        7.19      5.92 o 
 -12   2   6        5.13        6.99      2.48 o 
 -11   2   6       11.06        7.97      2.31 o 
 -10   2   6      162.06      156.03      8.60 o 
  -9   2   6       10.77       10.32      1.35 o 
  -8   2   6       81.29       82.83      2.60 o 
  -7   2   6      107.86      130.74      3.70 o 
  -6   2   6        3.39        6.42      1.03 o 
  -5   2   6       26.63       52.33      2.83 o 
  -4   2   6     1908.38     2004.36     30.02 o 
  -3   2   6      498.75      546.61      7.65 o 
  -2   2   6     1749.28     1948.42     17.01 o 
  -1   2   6     1306.54     1370.25     10.28 o 
   0   2   6        5.98        3.62      0.45 o 
   1   2   6      129.09      155.49      1.85 o 
   2   2   6     1157.67     1253.16      9.96 o 
   3   2   6        8.50        6.91      0.44 o 
   4   2   6       17.37       18.15      1.63 o 
   5   2   6      406.45      388.42      7.34 o 
   6   2   6      121.63      110.08      4.11 o 
   7   2   6      569.19      555.69      9.99 o 
   8   2   6        0.48        2.95      1.88 o 
   9   2   6       65.75       77.56      5.09 o 
  10   2   6       15.41       16.32      3.32 o 
  11   2   6       18.06       18.39      5.79 o 
 -13   3   6       38.65       50.81      6.54 o 
 -12   3   6       83.32       84.89      5.35 o 
 -11   3   6      128.26      142.01     14.75 o 
 -10   3   6       36.74       32.38      4.22 o 
  -9   3   6       32.79       37.15      3.42 o 
  -8   3   6      466.40      454.65      6.90 o 
  -7   3   6     1811.58     1791.38     20.14 o 
  -6   3   6     2832.81     2700.46     32.30 o 
  -5   3   6      321.63      367.05      5.69 o 
  -4   3   6     4663.78     4952.23     62.88 o 
  -3   3   6      127.58      203.18      2.58 o 
  -2   3   6     2218.68     2267.16     20.11 o 
  -1   3   6      863.47      995.49      7.90 o 
   0   3   6      908.68      968.90      8.32 o 
   1   3   6        5.52        3.59      0.60 o 
   2   3   6     1683.16     1682.15     14.01 o 
   3   3   6      629.25      636.80      5.12 o 
   4   3   6      371.72      379.94      4.15 o 
   5   3   6      287.05      304.15      7.96 o 
   6   3   6        0.10        1.55      1.68 o 
   7   3   6       30.41       28.95      2.63 o 
   8   3   6        0.66        2.58      1.77 o 
   9   3   6       10.00        9.65      2.83 o 
  10   3   6       16.83        9.49      3.12 o 
  11   3   6       82.60       83.14      8.69 o 
 -13   4   6        6.69       20.61      4.48 o 
 -12   4   6       12.99       11.74      2.96 o 
 -11   4   6        6.68        4.80      2.39 o 
 -10   4   6       55.97       69.01      5.67 o 
  -9   4   6       11.92       17.43      2.73 o 
  -8   4   6        1.43        1.72      1.71 o 
  -7   4   6       98.36       99.42      3.32 o 
  -6   4   6      965.39      968.01     22.46 o 
  -5   4   6        1.34        2.29      0.70 o 
  -4   4   6     2445.73     2596.54     19.71 o 
  -3   4   6     4099.79     4454.45     32.80 o 
  -2   4   6      392.18      441.10      3.90 o 
  -1   4   6      919.39      865.04      7.23 o 
   0   4   6      469.01      491.49      3.98 o 
   1   4   6     1147.32     1163.01      9.97 o 
   2   4   6        7.30        6.83      0.87 o 
   3   4   6      556.35      570.81      7.22 o 
   4   4   6      300.36      242.47      4.42 o 
   5   4   6       98.70       97.25      5.79 o 
   6   4   6      275.35      283.91      8.11 o 
   7   4   6        0.51       -0.18      1.73 o 
   8   4   6      380.47      370.26      8.34 o 
   9   4   6       11.71       10.73      2.51 o 
  10   4   6        0.80        2.00      2.79 o 
  11   4   6       10.74        3.53      5.16 o 
 -13   5   6       61.60       80.45      7.56 o 
 -12   5   6       36.30       40.25      6.20 o 
 -11   5   6       23.28       24.58      3.68 o 
 -10   5   6       35.44       35.84      3.93 o 
  -9   5   6       90.93       84.02      5.53 o 
  -8   5   6      649.60      625.41     13.87 o 
  -7   5   6      222.91      205.18      5.36 o 
  -6   5   6      468.04      456.42      7.23 o 
  -5   5   6      981.85      963.41     11.34 o 
  -4   5   6     1599.37     1676.34     14.18 o 
  -3   5   6       61.80       56.37      1.35 o 
  -2   5   6      474.90      517.71      4.60 o 
  -1   5   6       84.07       88.28      1.47 o 
   0   5   6      199.62      256.46      2.74 o 
   1   5   6       21.21       11.45      0.73 o 
   2   5   6      261.26      261.63      3.57 o 
   3   5   6      225.44      182.53     21.09 o 
   4   5   6      370.24      325.55      4.77 o 
   5   5   6       44.07       39.13      1.76 o 
   6   5   6       32.78       35.44      3.66 o 
   7   5   6       90.89       86.20      5.18 o 
   8   5   6        1.77        4.03      2.48 o 
   9   5   6        0.17        0.78      2.22 o 
  10   5   6       49.47       47.13      4.03 o 
 -12   6   6       16.22       31.95      5.99 o 
 -11   6   6       50.00       53.22      6.84 o 
 -10   6   6       12.83       11.04      2.82 o 
  -9   6   6       72.66       72.73      4.75 o 
  -8   6   6      188.45      202.78      7.14 o 
  -7   6   6      875.03      799.80     13.21 o 
  -6   6   6      420.38      427.53     12.00 o 
  -5   6   6      396.25      368.15      4.91 o 
  -4   6   6      651.30      711.97      8.00 o 
  -3   6   6       23.47       30.99      1.20 o 
  -2   6   6        0.31        2.76      0.55 o 
  -1   6   6      393.79      399.47      3.95 o 
   0   6   6       80.15       96.71      2.77 o 
   1   6   6     1048.77     1057.46      9.02 o 
   2   6   6       86.63       91.25      2.22 o 
   3   6   6       83.06       66.03      2.19 o 
   4   6   6     1066.08      996.50     11.54 o 
   5   6   6      205.50      216.74      4.57 o 
   6   6   6       39.57       37.66      7.64 o 
   7   6   6        8.12        8.63      2.90 o 
   8   6   6      190.62      199.11      7.95 o 
   9   6   6       86.89       91.26      9.58 o 
  10   6   6      111.21      126.92     10.58 o 
 -12   7   6        0.30       -0.85      3.17 o 
 -11   7   6      273.42      265.80     13.58 o 
 -10   7   6       95.40       95.80      8.30 o 
  -9   7   6       10.33        4.58      2.49 o 
  -8   7   6       14.10       14.08      3.85 o 
  -7   7   6      152.59      152.69      4.94 o 
  -6   7   6        3.29        3.60      0.60 o 
  -5   7   6      170.46      159.32      2.74 o 
  -4   7   6       43.65       47.03      1.80 o 
  -3   7   6     1354.62     1398.41     11.82 o 
  -2   7   6        2.18        3.68      0.69 o 
  -1   7   6     1092.78     1054.88      9.23 o 
   0   7   6     1568.89     1529.76     13.61 o 
   1   7   6        9.65       10.65      0.93 o 
   2   7   6      536.01      516.37      6.42 o 
   3   7   6      775.03      756.92      9.84 o 
   4   7   6       15.85       21.55      1.49 o 
   5   7   6       42.93       33.43      1.43 o 
   6   7   6      865.78      829.99     17.15 o 
   7   7   6        0.49       -1.08      5.34 o 
   8   7   6        2.81       -1.49      4.70 o 
   9   7   6      306.62      320.17     10.61 o 
 -11   8   6       43.77       51.54      7.33 o 
 -10   8   6        0.02        3.67      3.75 o 
  -9   8   6        0.34        5.90      3.79 o 
  -8   8   6        9.19       10.87      4.03 o 
  -7   8   6        0.16        1.97      2.27 o 
  -6   8   6       53.07       49.65      2.11 o 
  -5   8   6       88.57       83.19      2.27 o 
  -4   8   6       53.84       46.71      1.79 o 
  -3   8   6      810.02      772.68      8.78 o 
  -2   8   6      142.04      138.79      2.47 o 
  -1   8   6       88.99       96.08      3.59 o 
   0   8   6      816.71      824.07      8.41 o 
   1   8   6       24.45       23.42      1.40 o 
   2   8   6      950.13      928.71     10.27 o 
   3   8   6       11.63       11.11      1.38 o 
   4   8   6       16.75       19.93      1.77 o 
   5   8   6        0.02        0.13      0.81 o 
   6   8   6      155.07      142.40      6.57 o 
   7   8   6      240.76      238.66     13.38 o 
   8   8   6      415.59      433.56     18.73 o 
   9   8   6        6.56       11.75      6.11 o 
 -10   9   6        6.59        9.82      4.37 o 
  -9   9   6        3.98        3.11      3.50 o 
  -8   9   6      118.44      134.03      9.15 o 
  -7   9   6      145.80      164.39      6.80 o 
  -6   9   6        0.14       -0.90      0.91 o 
  -5   9   6       55.59       51.16      2.60 o 
  -4   9   6       14.60        9.83      2.01 o 
  -3   9   6      187.69      168.16      3.43 o 
  -2   9   6      239.30      223.15      3.68 o 
  -1   9   6       56.60       56.51      1.93 o 
   0   9   6       10.97       11.29      1.15 o 
   1   9   6       16.35       16.31      1.23 o 
   2   9   6       79.47       69.70      2.69 o 
   3   9   6      478.11      453.53      7.07 o 
   4   9   6        1.17        0.72      1.03 o 
   5   9   6       28.49       24.84      2.94 o 
   6   9   6       69.30       54.56      8.56 o 
   7   9   6      584.60      585.37     22.91 o 
   8   9   6       66.56       77.94     10.18 o 
 -10  10   6       76.99       98.69      9.29 o 
  -9  10   6      123.60      139.33     10.44 o 
  -8  10   6       34.44       39.86      6.60 o 
  -7  10   6       82.62       91.21      5.54 o 
  -6  10   6        0.02       -0.99      1.06 o 
  -5  10   6      114.25      113.02      3.02 o 
  -4  10   6       72.47       72.43      3.49 o 
  -3  10   6        7.40        9.81      2.05 o 
  -2  10   6       26.99       25.40      2.40 o 
  -1  10   6      449.06      464.01      5.95 o 
   0  10   6      231.75      243.91      4.70 o 
   1  10   6       76.00       82.72      2.43 o 
   2  10   6      459.71      460.36      7.45 o 
   3  10   6        1.75       -1.10      1.10 o 
   4  10   6      102.09      100.52      3.52 o 
   5  10   6      190.63      189.89      5.48 o 
   6  10   6       36.98       39.11      8.52 o 
   7  10   6        8.77        6.80      6.96 o 
  -9  11   6       34.76       45.79      7.07 o 
  -8  11   6       16.03       26.85      5.67 o 
  -7  11   6       23.64       22.59      3.70 o 
  -6  11   6      174.13      189.36      4.95 o 
  -5  11   6        0.48       -0.39      1.31 o 
  -4  11   6       84.80       82.62      3.38 o 
  -3  11   6        3.52        2.13      1.33 o 
  -2  11   6      472.52      469.43      7.45 o 
  -1  11   6      121.71      125.12      3.04 o 
   0  11   6      216.72      208.25      3.91 o 
   1  11   6      122.69      130.18      3.12 o 
   2  11   6        5.42        4.68      1.76 o 
   3  11   6       65.72       72.52      3.43 o 
   4  11   6        4.48        5.99      1.92 o 
   5  11   6      130.70      131.45      3.57 o 
   6  11   6        0.08        3.61      7.05 o 
  -7  12   6       19.75       20.44      3.65 o 
  -6  12   6        0.07        2.20      1.63 o 
  -5  12   6       62.26       62.68      3.23 o 
  -4  12   6       59.53       52.67      5.06 o 
  -3  12   6        2.64        1.12      1.43 o 
  -2  12   6       57.22       49.13      3.12 o 
  -1  12   6       21.31       20.10      2.00 o 
   0  12   6      145.17      142.99      3.78 o 
   1  12   6      184.08      190.25      4.28 o 
   2  12   6        1.86        3.13      1.88 o 
   3  12   6       13.85       15.11      2.20 o 
   4  12   6      133.06      134.60      4.38 o 
   5  12   6        0.00       -3.55      6.78 o 
  -5  13   6        1.83       -1.65      1.65 o 
  -4  13   6       24.13       16.28      2.12 o 
  -3  13   6      171.73      182.00      5.22 o 
  -2  13   6        9.43        9.94      2.45 o 
  -1  13   6        7.50        1.08      1.79 o 
   0  13   6       26.00       24.53      1.94 o 
   1  13   6       90.27       93.45      3.26 o 
   2  13   6       50.55       46.88      3.41 o 
   3  13   6       27.72       34.45      9.14 o 
 -12   1   7        9.31        6.19      2.28 o 
 -11   1   7       59.45       52.35      5.11 o 
 -10   1   7        6.36        2.72      1.18 o 
  -9   1   7       38.58       46.29      2.73 o 
  -8   1   7       21.39        8.05      2.00 o 
  -7   1   7      460.65      425.01      9.12 o 
  -6   1   7     1116.31     1026.20     14.09 o 
  -5   1   7       78.48       70.24      2.17 o 
  -4   1   7      783.82      907.56     11.62 o 
  -3   1   7     1250.87     1194.17     19.85 o 
  -2   1   7      343.48      324.57      2.90 o 
  -1   1   7      465.10      462.33      5.09 o 
   0   1   7      132.74      150.37      1.78 o 
   1   1   7     1389.23     1451.00     10.54 o 
   2   1   7      165.61      231.99      3.55 o 
   3   1   7      306.11      289.00      2.48 o 
   4   1   7      951.25     1076.66      8.91 o 
   5   1   7      174.29      158.64      4.49 o 
   6   1   7       42.12       39.24      2.73 o 
   7   1   7      925.05      883.81     17.23 o 
   8   1   7        0.22       -0.31      2.24 o 
   9   1   7      101.90       97.70     13.17 o 
  10   1   7       10.85        8.26      3.11 o 
 -12   2   7      189.66      191.78      7.34 o 
 -11   2   7       36.98       39.17      3.76 o 
 -10   2   7       14.41       11.89      2.59 o 
  -9   2   7      152.99      156.39      3.75 o 
  -8   2   7       34.17       43.85      2.58 o 
  -7   2   7      338.22      326.36      7.63 o 
  -6   2   7      408.64      396.57      6.78 o 
  -5   2   7      523.06      566.79      8.52 o 
  -4   2   7     2905.60     2914.48     35.23 o 
  -3   2   7     2082.68     2264.77     15.70 o 
  -2   2   7        0.17        0.92      0.28 o 
  -1   2   7     1372.96     1505.18     11.47 o 
   0   2   7      201.91      177.42      2.06 o 
   1   2   7    10298.67    11111.07     80.47 o 
   2   2   7        0.10        1.56      0.39 o 
   3   2   7      387.40      401.23      3.20 o 
   4   2   7        0.13        0.59      0.55 o 
   5   2   7      917.96      882.72     13.24 o 
   6   2   7      123.13      125.85      4.75 o 
   7   2   7        0.93        0.69      1.75 o 
   8   2   7        3.45        4.76      2.49 o 
   9   2   7      120.20      117.37      6.22 o 
  10   2   7      157.29      154.74      7.21 o 
 -13   3   7       20.57       32.23      9.11 o 
 -12   3   7      462.17      472.00     20.09 o 
 -11   3   7        0.57       -0.39      3.66 o 
 -10   3   7       68.70       67.68      4.77 o 
  -9   3   7       12.45       10.38      2.17 o 
  -8   3   7      105.39       98.91      3.53 o 
  -7   3   7      594.13      531.51      6.68 o 
  -6   3   7      388.12      407.06      6.43 o 
  -5   3   7     1635.62     1714.42     18.55 o 
  -4   3   7     1000.84     1115.07     11.29 o 
  -3   3   7      650.02      756.10      6.23 o 
  -2   3   7     2330.77     2576.59     19.30 o 
  -1   3   7     2727.76     2829.57     19.61 o 
   0   3   7       49.41       37.44      0.92 o 
   1   3   7     1941.33     2148.51     16.36 o 
   2   3   7        4.77        5.01      0.60 o 
   3   3   7       92.89       93.75      2.36 o 
   4   3   7      270.64      278.07      3.23 o 
   5   3   7      182.51      178.80      4.96 o 
   6   3   7      237.02      220.10      5.68 o 
   7   3   7        0.88        0.12      2.17 o 
   8   3   7        0.82        4.92      1.95 o 
   9   3   7       54.66       52.21      4.69 o 
  10   3   7        0.36        1.96      2.71 o 
 -13   4   7       41.63       47.19      6.54 o 
 -12   4   7        1.21       -0.56      2.03 o 
 -11   4   7       14.64       14.76      2.91 o 
 -10   4   7       13.53       19.14      2.96 o 
  -9   4   7       31.16       32.90      3.34 o 
  -8   4   7     1025.50      981.92     18.81 o 
  -7   4   7        9.72        7.74      1.20 o 
  -6   4   7        0.10       -0.07      0.54 o 
  -5   4   7        0.02        3.11      1.51 o 
  -4   4   7     3103.01     3171.61     21.85 o 
  -3   4   7      119.18      101.23      2.64 o 
  -2   4   7      212.90      198.69      2.48 o 
  -1   4   7     1063.84     1151.47      9.36 o 
   0   4   7       88.95       68.27      1.35 o 
   1   4   7       30.80       22.75      0.92 o 
   2   4   7       94.88       96.68      2.16 o 
   3   4   7      549.07      521.35     10.96 o 
   4   4   7       26.93       32.37      1.59 o 
   5   4   7      112.97       96.43      4.93 o 
   6   4   7      170.24      162.04      5.68 o 
   7   4   7       26.09       25.72      2.74 o 
   8   4   7      171.75      173.85      5.70 o 
   9   4   7       75.06       72.91      4.50 o 
  10   4   7       64.58       68.09      5.52 o 
 -13   5   7       24.53       34.92      5.80 o 
 -12   5   7       88.22       91.30      7.21 o 
 -11   5   7       41.26       43.69      4.40 o 
 -10   5   7      233.73      222.63      7.96 o 
  -9   5   7       43.32       45.32      7.49 o 
  -8   5   7        0.03       -0.25      1.27 o 
  -7   5   7      525.33      521.48      7.95 o 
  -6   5   7       53.74       53.31      3.01 o 
  -5   5   7        6.51        1.81      0.71 o 
  -4   5   7       17.16       18.42      1.29 o 
  -3   5   7       12.77       26.40      1.01 o 
  -2   5   7     1239.89     1215.10      9.39 o 
  -1   5   7     1438.40     1490.30     11.24 o 
   0   5   7      606.64      642.45      5.15 o 
   1   5   7      127.17      112.03      2.21 o 
   2   5   7      457.64      454.67      5.34 o 
   3   5   7      390.10      355.24      6.85 o 
   4   5   7      184.28      170.79      4.05 o 
   5   5   7      273.64      276.30      8.27 o 
   6   5   7       10.05       15.63      3.24 o 
   7   5   7       80.72       83.28      4.01 o 
   8   5   7      270.47      284.36      7.69 o 
   9   5   7       17.82       11.69      2.75 o 
  10   5   7       49.58       38.19      7.08 o 
 -12   6   7       60.34       56.17      7.39 o 
 -11   6   7        9.85       14.58      3.26 o 
 -10   6   7       44.17       38.47      4.41 o 
  -9   6   7        0.74       -0.14      2.02 o 
  -8   6   7       59.72       60.00      3.48 o 
  -7   6   7      137.87      131.40      5.77 o 
  -6   6   7        5.73        5.03      1.87 o 
  -5   6   7      160.90      170.44      2.46 o 
  -4   6   7      568.71      582.63      6.90 o 
  -3   6   7     1628.40     1700.90     13.88 o 
  -2   6   7      291.03      294.04      3.23 o 
  -1   6   7      183.13      185.42      2.42 o 
   0   6   7       34.47       40.00      1.18 o 
   1   6   7        3.80        4.94      0.89 o 
   2   6   7      478.21      475.77      6.79 o 
   3   6   7       83.04       71.87      4.28 o 
   4   6   7      470.51      419.77      6.02 o 
   5   6   7       56.03       53.39      2.48 o 
   6   6   7      156.15      159.85      6.72 o 
   7   6   7       62.84       63.50     12.94 o 
   8   6   7        6.57        8.69      2.69 o 
   9   6   7        2.30        1.19      2.40 o 
  10   6   7       12.82        8.64      6.19 o 
 -12   7   7       91.34      118.63      9.52 o 
 -11   7   7        9.23       20.46      5.14 o 
 -10   7   7        4.81        1.72      2.41 o 
  -9   7   7        1.41        1.52      2.18 o 
  -8   7   7        1.05        1.43      1.62 o 
  -7   7   7       16.28       16.14      2.12 o 
  -6   7   7        7.87        5.49      0.77 o 
  -5   7   7        2.21        1.99      0.68 o 
  -4   7   7      207.10      212.56      3.26 o 
  -3   7   7       46.52       45.71      1.53 o 
  -2   7   7      897.32      874.03      7.46 o 
  -1   7   7      599.29      631.14      6.19 o 
   0   7   7       79.87       66.32      1.81 o 
   1   7   7       66.42       68.86      1.92 o 
   2   7   7       24.69       17.93      1.38 o 
   3   7   7      311.61      283.58      4.94 o 
   4   7   7      265.74      245.30      4.42 o 
   5   7   7        1.66        1.78      1.12 o 
   6   7   7       57.25       55.73      8.21 o 
   7   7   7       14.96        9.53      3.38 o 
   8   7   7       90.67       95.84     12.18 o 
   9   7   7      240.22      249.02      9.66 o 
 -11   8   7       32.42       36.52      6.37 o 
 -10   8   7        8.51       13.95      4.39 o 
  -9   8   7        1.69        7.62      3.60 o 
  -8   8   7       85.62       99.67      4.41 o 
  -7   8   7      458.30      455.50      9.45 o 
  -6   8   7       14.21       10.81      1.17 o 
  -5   8   7        9.93        9.93      1.05 o 
  -4   8   7      198.16      193.09      3.26 o 
  -3   8   7      752.35      742.20      8.58 o 
  -2   8   7      111.39      122.72      2.36 o 
  -1   8   7       94.67       89.83      2.21 o 
   0   8   7      154.02      160.81      2.98 o 
   1   8   7      564.67      581.14      6.06 o 
   2   8   7      379.83      365.99      6.06 o 
   3   8   7      198.36      185.95      4.03 o 
   4   8   7      708.90      682.20      9.08 o 
   5   8   7       26.84       20.74      1.38 o 
   6   8   7       74.24       73.80      5.45 o 
   7   8   7       30.98       33.62      7.75 o 
   8   8   7      200.57      223.62     14.34 o 
 -10   9   7      151.39      167.47     11.08 o 
  -9   9   7       95.28      105.86      8.77 o 
  -8   9   7      280.79      277.11      9.17 o 
  -7   9   7       78.76       75.58      5.69 o 
  -6   9   7      141.95      144.21      3.79 o 
  -5   9   7       18.61       24.20      1.57 o 
  -4   9   7       19.90       17.11      1.49 o 
  -3   9   7       14.71       14.04      1.37 o 
  -2   9   7      828.87      758.11      8.16 o 
  -1   9   7      250.40      247.88      3.92 o 
   0   9   7       28.64       28.61      1.60 o 
   1   9   7       41.25       46.82      1.74 o 
   2   9   7       10.80       11.16      1.48 o 
   3   9   7        5.84        4.56      1.25 o 
   4   9   7       64.11       68.72      3.26 o 
   5   9   7        7.34        8.06      1.32 o 
   6   9   7        3.33        2.48      5.77 o 
   7   9   7      122.07      137.36     11.76 o 
   8   9   7      290.83      317.67     17.11 o 
 -10  10   7        4.29        9.53      4.59 o 
  -9  10   7       44.57       44.07      6.84 o 
  -8  10   7        0.52        3.07      2.38 o 
  -7  10   7       35.96       38.38      4.94 o 
  -6  10   7        2.14        2.59      1.17 o 
  -5  10   7        7.15        3.27      1.12 o 
  -4  10   7       38.13       34.33      2.05 o 
  -3  10   7       22.84       19.07      1.74 o 
  -2  10   7       11.40       10.83      1.49 o 
  -1  10   7       74.69       77.67      2.35 o 
   0  10   7       12.46       13.42      1.60 o 
   1  10   7       93.16       90.45      3.06 o 
   2  10   7      539.54      544.91      8.42 o 
   3  10   7       79.67       78.95      2.97 o 
   4  10   7        9.00       12.10      1.72 o 
   5  10   7       32.35       27.34      3.88 o 
   6  10   7       82.58       73.43     10.55 o 
   7  10   7       15.41       20.26      8.04 o 
  -9  11   7       27.32       39.58      6.61 o 
  -8  11   7        5.66        7.17      2.86 o 
  -7  11   7        4.84        9.35      4.75 o 
  -6  11   7      181.44      175.68      4.79 o 
  -5  11   7      158.46      153.95      3.73 o 
  -4  11   7       54.80       53.55      3.18 o 
  -3  11   7        1.49        2.56      1.38 o 
  -2  11   7        2.47        4.33      1.39 o 
  -1  11   7      119.32      124.19      3.05 o 
   0  11   7       48.22       43.26      1.93 o 
   1  11   7       48.82       44.45      2.23 o 
   2  11   7      235.41      242.86      6.16 o 
   3  11   7        6.01        4.70      1.64 o 
   4  11   7       20.12       24.41      2.83 o 
   5  11   7      273.75      293.14      5.58 o 
   6  11   7      148.91      147.85     13.62 o 
  -7  12   7       26.88       35.47     13.13 o 
  -6  12   7        5.29        5.12      1.71 o 
  -5  12   7      269.76      272.85      5.27 o 
  -4  12   7       80.64       82.81      3.44 o 
  -3  12   7        0.35        0.22      1.42 o 
  -2  12   7        0.10       -1.38      1.38 o 
  -1  12   7        0.48       -1.22      1.22 o 
   0  12   7      224.42      231.02      4.00 o 
   1  12   7       16.25       16.25      1.77 o 
   2  12   7      121.61      135.85      4.86 o 
   3  12   7       13.79       13.56      2.11 o 
   4  12   7       55.91       51.68      4.01 o 
   5  12   7      178.77      154.08     14.23 o 
  -5  13   7       75.62       66.34      7.49 o 
  -4  13   7       58.98       57.45      3.23 o 
  -3  13   7       23.64       29.08      2.62 o 
  -2  13   7        0.39        3.46      2.03 o 
  -1  13   7      554.85      545.32     10.04 o 
   0  13   7        1.02        0.36      1.42 o 
   1  13   7       13.53        8.93      1.95 o 
   2  13   7       61.68       48.66      9.62 o 
   3  13   7       74.40       83.01     11.40 o 
 -11   0   8        0.02        0.68      1.73 o 
 -10   0   8       11.02       12.45      2.25 o 
  -9   0   8       11.07        4.47      2.35 o 
  -8   0   8     2090.47     1875.95     43.37 o 
  -7   0   8        2.24        3.18      1.83 o 
  -6   0   8       63.34       57.45      3.07 o 
  -5   0   8      729.18      763.26     14.57 o 
  -4   0   8     1236.43     1369.52     21.01 o 
  -3   0   8      217.03      177.70      4.52 o 
  -2   0   8     4859.13     4857.73     46.85 o 
  -1   0   8      261.62      281.98      3.71 o 
   0   0   8     4236.75     4650.98     45.14 o 
   1   0   8     7644.48     8457.94     81.65 o 
   2   0   8      186.58      189.75      3.10 o 
   3   0   8      313.35      304.20      3.78 o 
   4   0   8       59.14       55.55      1.63 o 
   5   0   8        9.13        5.60      2.26 o 
   6   0   8        8.15        8.62      3.17 o 
   7   0   8      103.25      100.40      7.38 o 
   8   0   8      349.56      350.08     13.95 o 
   9   0   8       20.11       23.19      5.35 o 
  10   0   8      144.97      132.69      9.54 o 
 -12   1   8       34.09       42.35      5.50 o 
 -11   1   8        0.06        0.92      1.14 o 
 -10   1   8       41.31       37.14      2.70 o 
  -9   1   8      105.97       93.76      5.62 o 
  -8   1   8        1.38        2.50      2.89 o 
  -7   1   8       85.76       84.58      3.55 o 
  -6   1   8      932.58      899.86     12.64 o 
  -5   1   8      489.78      444.36      5.87 o 
  -4   1   8       25.74       30.50      1.24 o 
  -3   1   8     1366.66     1476.67     11.11 o 
  -2   1   8      495.84      506.66      6.20 o 
  -1   1   8       17.68       13.15      0.55 o 
   0   1   8       33.41       31.57      1.36 o 
   1   1   8      287.74      309.12      2.97 o 
   2   1   8       11.81       18.82      0.77 o 
   3   1   8      671.82      659.75      5.02 o 
   4   1   8     5279.78     5100.09     40.51 o 
   5   1   8      351.39      322.14      6.69 o 
   6   1   8      283.37      285.19      6.49 o 
   7   1   8      250.01      232.23      7.49 o 
   8   1   8      173.71      161.83      6.61 o 
   9   1   8       54.44       51.70      4.89 o 
  10   1   8        1.95       10.28      3.39 o 
 -13   2   8       98.34      105.35      5.86 o 
 -12   2   8       15.44       16.28      2.91 o 
 -11   2   8       54.39       49.74      4.18 o 
 -10   2   8        5.39        1.45      1.36 o 
  -9   2   8      454.00      480.49      8.96 o 
  -8   2   8      135.38      113.83      7.50 o 
  -7   2   8        1.66       -0.03      0.88 o 
  -6   2   8      183.53      166.96      3.91 o 
  -5   2   8       69.00      101.78      5.51 o 
  -4   2   8      100.08       89.68      1.14 o 
  -3   2   8      762.55      868.40      6.07 o 
  -2   2   8        4.60        5.14      0.41 o 
  -1   2   8       42.50       37.20      1.05 o 
   0   2   8     1653.12     1833.95     14.06 o 
   1   2   8       47.50       43.10      1.05 o 
   2   2   8      107.04      114.39      1.63 o 
   3   2   8      196.92      194.94      4.54 o 
   4   2   8       63.09       64.13      1.62 o 
   5   2   8     1172.13     1077.55     15.69 o 
   6   2   8       99.58      106.31      4.10 o 
   7   2   8      116.55      112.35      4.69 o 
   8   2   8       71.32       63.54      4.85 o 
   9   2   8       18.35       16.17      3.28 o 
  10   2   8       90.06       94.08      6.23 o 
 -13   3   8       99.85      100.51      5.92 o 
 -12   3   8      155.76      161.89      7.06 o 
 -11   3   8        4.29        4.06      2.19 o 
 -10   3   8      137.46      137.53      7.06 o 
  -9   3   8       14.69       16.76      1.94 o 
  -8   3   8      666.59      659.44     10.94 o 
  -7   3   8        4.96        5.69      1.18 o 
  -6   3   8      391.88      436.88      6.73 o 
  -5   3   8     1292.53     1301.55     14.46 o 
  -4   3   8      740.81      703.63      8.17 o 
  -3   3   8       37.24       39.86      0.95 o 
  -2   3   8      287.97      319.33      2.77 o 
  -1   3   8        6.66       18.08      0.70 o 
   0   3   8     6814.86     6891.55     53.86 o 
   1   3   8       83.61      106.01      1.56 o 
   2   3   8       46.79       45.96      1.06 o 
   3   3   8     2023.58     1933.15     48.14 o 
   4   3   8      126.24      114.92      3.35 o 
   5   3   8        5.06        3.31      1.71 o 
   6   3   8       14.61       14.06      2.19 o 
   7   3   8      253.80      225.16      6.18 o 
   8   3   8      197.17      199.73      6.15 o 
   9   3   8      214.58      225.87      8.39 o 
  10   3   8        8.51       11.36      5.97 o 
 -13   4   8       10.77        9.17      2.91 o 
 -12   4   8       22.10       22.92      3.54 o 
 -11   4   8      323.76      330.03     10.03 o 
 -10   4   8       70.42       75.80      4.59 o 
  -9   4   8      480.55      481.22     11.71 o 
  -8   4   8     2404.19     2355.22     26.75 o 
  -7   4   8       59.65       54.93      2.48 o 
  -6   4   8     1002.00      977.97     39.50 o 
  -5   4   8     2520.91     2607.49     32.53 o 
  -4   4   8      122.32      155.50      1.78 o 
  -3   4   8      748.20      734.71      6.36 o 
  -2   4   8      616.50      598.64      5.25 o 
  -1   4   8      105.29       94.20      1.94 o 
   0   4   8     3374.01     3440.14     27.49 o 
   1   4   8        4.00        2.67      0.50 o 
   2   4   8      761.13      826.23      7.86 o 
   3   4   8       51.82       50.98      2.40 o 
   4   4   8        0.98        2.09      0.74 o 
   5   4   8        0.76        3.38      0.78 o 
   6   4   8      810.17      738.68     15.34 o 
   7   4   8       34.64       33.72      3.13 o 
   8   4   8        1.02        1.02      2.13 o 
   9   4   8        5.10        4.22      3.39 o 
  10   4   8      246.36      226.03     12.82 o 
 -13   5   8        8.28       20.10      4.69 o 
 -12   5   8       10.73       14.00      4.98 o 
 -11   5   8       36.99       36.77      4.05 o 
 -10   5   8      113.84      107.42      5.54 o 
  -9   5   8        0.27        1.88      1.92 o 
  -8   5   8       82.30       88.37      3.73 o 
  -7   5   8     1703.88     1695.96     20.00 o 
  -6   5   8     3796.49     3840.35     41.09 o 
  -5   5   8      269.44      291.52      6.42 o 
  -4   5   8      460.74      481.12      6.42 o 
  -3   5   8        2.48        6.92      0.69 o 
  -2   5   8       23.48       25.94      1.21 o 
  -1   5   8       83.59       63.70      1.25 o 
   0   5   8      610.88      680.23      5.79 o 
   1   5   8       10.78       10.12      0.91 o 
   2   5   8        4.21        4.26      0.80 o 
   3   5   8      108.54      117.94      2.84 o 
   4   5   8      755.16      799.88      9.66 o 
   5   5   8      551.41      517.31      8.89 o 
   6   5   8        4.64        3.03      1.94 o 
   7   5   8       40.18       40.73      3.67 o 
   8   5   8       11.80       10.36      2.64 o 
   9   5   8       14.70       12.71      3.55 o 
  10   5   8        8.23        1.19      5.00 o 
 -12   6   8       42.43       40.25      4.68 o 
 -11   6   8       11.27        9.54      2.94 o 
 -10   6   8      106.58       96.37      5.55 o 
  -9   6   8       90.55       91.75      5.09 o 
  -8   6   8      154.62      157.43      5.13 o 
  -7   6   8       45.91       47.46      3.11 o 
  -6   6   8       94.42      103.36      3.09 o 
  -5   6   8     1178.21     1193.09     10.98 o 
  -4   6   8      394.18      427.78      4.93 o 
  -3   6   8      532.82      555.21      5.12 o 
  -2   6   8       18.67       31.85      1.13 o 
  -1   6   8      264.71      268.21      3.07 o 
   0   6   8       24.49       32.77      1.15 o 
   1   6   8     2094.88     2008.36     17.76 o 
   2   6   8        1.33        1.08      1.28 o 
   3   6   8        0.18        2.17      0.90 o 
   4   6   8       31.16       30.43      1.66 o 
   5   6   8       33.77       45.34      2.25 o 
   6   6   8        1.95        1.01      2.66 o 
   7   6   8      151.25      156.01      5.62 o 
   8   6   8       30.79       30.74      3.45 o 
   9   6   8        0.05        1.51      2.40 o 
 -12   7   8       47.70       46.52      7.02 o 
 -11   7   8       51.70       56.82      7.50 o 
 -10   7   8        4.94        4.38      2.53 o 
  -9   7   8       42.64       44.72      4.39 o 
  -8   7   8       55.29       57.17      3.62 o 
  -7   7   8       28.29       26.00      2.48 o 
  -6   7   8       36.94       40.68      2.20 o 
  -5   7   8     1120.39     1098.73     10.44 o 
  -4   7   8       12.99       22.90      1.26 o 
  -3   7   8      331.23      275.41      3.54 o 
  -2   7   8      153.42      156.94      2.40 o 
  -1   7   8     1006.99     1027.32      8.53 o 
   0   7   8      144.28      149.23      2.54 o 
   1   7   8     1226.98     1163.74     11.05 o 
   2   7   8      113.75       96.01      2.52 o 
   3   7   8       83.82       79.72      3.41 o 
   4   7   8     1087.04     1038.38     12.46 o 
   5   7   8      232.29      220.76      3.75 o 
   6   7   8      170.61      176.80      7.34 o 
   7   7   8        2.78       -1.86      1.86 o 
   8   7   8       84.37       84.27      6.49 o 
   9   7   8        9.02       14.87      7.03 o 
 -11   8   8       51.32       58.04      7.57 o 
 -10   8   8       80.89       80.49      7.47 o 
  -9   8   8       23.64       27.35      3.73 o 
  -8   8   8       58.35       63.15      4.68 o 
  -7   8   8       49.57       43.71      3.22 o 
  -6   8   8        1.44        2.76      0.99 o 
  -5   8   8        1.73        3.88      0.93 o 
  -4   8   8        1.23        2.38      0.88 o 
  -3   8   8      483.98      455.89      5.57 o 
  -2   8   8       12.77       18.32      1.16 o 
  -1   8   8        9.56       11.74      1.12 o 
   0   8   8       26.65       28.58      1.40 o 
   1   8   8      480.18      470.40      5.78 o 
   2   8   8      177.20      178.55      4.04 o 
   3   8   8       23.48       20.77      1.96 o 
   4   8   8       10.81        9.56      1.36 o 
   5   8   8      136.28      130.96      2.90 o 
   6   8   8      136.58      152.20      7.30 o 
   7   8   8      340.56      370.93     11.39 o 
   8   8   8       55.88       56.87      5.55 o 
 -10   9   8        6.75       10.61      4.38 o 
  -9   9   8      249.34      274.07     13.65 o 
  -8   9   8       23.80       29.15      3.69 o 
  -7   9   8       28.52       35.19      9.37 o 
  -6   9   8        2.06        2.67      1.16 o 
  -5   9   8       19.84       20.28      1.49 o 
  -4   9   8       22.94       20.23      1.45 o 
  -3   9   8      111.72      107.32      2.81 o 
  -2   9   8       34.51       28.48      1.90 o 
  -1   9   8        0.03        0.85      0.87 o 
   0   9   8      542.65      527.11      5.89 o 
   1   9   8       10.64       12.32      1.45 o 
   2   9   8      139.26      135.21      3.68 o 
   3   9   8        4.00        6.19      1.37 o 
   4   9   8       33.00       36.71      2.16 o 
   5   9   8        1.44       -0.26      0.97 o 
   6   9   8       17.35       11.73      7.41 o 
   7   9   8       45.17       37.97      8.85 o 
 -10  10   8       14.38       27.69      5.79 o 
  -9  10   8        0.05        3.01      3.75 o 
  -8  10   8       32.84       39.09      7.76 o 
  -7  10   8      193.40      195.36     14.33 o 
  -6  10   8       29.99       32.61      1.75 o 
  -5  10   8        7.46        7.51      1.26 o 
  -4  10   8      381.80      380.20      6.26 o 
  -3  10   8      305.59      285.52      5.38 o 
  -2  10   8       45.46       39.33      2.08 o 
  -1  10   8       35.44       38.34      1.89 o 
   0  10   8       80.06       81.48      2.24 o 
   1  10   8       46.88       36.07      2.08 o 
   2  10   8      204.83      196.96      6.06 o 
   3  10   8        0.78        0.07      1.23 o 
   4  10   8        5.85        4.05      1.37 o 
   5  10   8      173.27      174.44      3.97 o 
   6  10   8       56.36       51.26      9.24 o 
   7  10   8        5.71       17.08      7.46 o 
  -9  11   8        9.88       19.31      5.02 o 
  -8  11   8        1.39        3.63      5.04 o 
  -7  11   8       34.13       45.60      7.36 o 
  -6  11   8      155.99      137.03      3.39 o 
  -5  11   8       50.90       53.43      2.40 o 
  -4  11   8      100.73      111.24      3.69 o 
  -3  11   8       15.82       16.29      1.95 o 
  -2  11   8       65.01       72.94      2.68 o 
  -1  11   8        1.44       -0.85      1.20 o 
   0  11   8       19.09       21.10      1.51 o 
   1  11   8        5.49        3.46      1.96 o 
   2  11   8       66.84       68.25      3.03 o 
   3  11   8       31.17       26.85      2.51 o 
   4  11   8        0.04       -1.34      1.34 o 
   5  11   8        0.53       -0.09      2.54 o 
   6  11   8      176.70      178.25     14.81 o 
  -7  12   8       23.80       32.81      5.85 o 
  -6  12   8        1.03        2.78      2.94 o 
  -5  12   8       73.41       69.96      3.08 o 
  -4  12   8       30.66       26.08      2.55 o 
  -3  12   8        0.36       -1.07      1.32 o 
  -2  12   8      205.10      202.18      5.54 o 
  -1  12   8       25.43       23.61      2.02 o 
   0  12   8        4.15        4.44      1.18 o 
   1  12   8        0.00       -0.30      1.42 o 
   2  12   8        7.36        7.05      2.02 o 
   3  12   8       28.35       25.69      2.62 o 
   4  12   8       21.06       13.93      7.92 o 
  -5  13   8        6.17        5.38      3.65 o 
  -4  13   8      140.48      163.87     10.13 o 
  -3  13   8        0.07       -0.18      1.54 o 
  -2  13   8       97.85      116.16      4.42 o 
  -1  13   8      520.61      529.48      9.89 o 
   0  13   8        0.20       -0.59      1.65 o 
   1  13   8       13.25        5.53      2.80 o 
   2  13   8        8.91        2.00      6.95 o 
 -12   1   9       29.92       32.28      4.53 o 
 -11   1   9        9.34        9.59      1.55 o 
 -10   1   9       14.31       12.77      1.84 o 
  -9   1   9      909.46      797.10     15.68 o 
  -8   1   9     1161.10     1207.49     21.23 o 
  -7   1   9       41.28       42.20      3.45 o 
  -6   1   9       80.09       71.34      2.46 o 
  -5   1   9     2011.70     2182.11     23.18 o 
  -4   1   9      720.14      710.78      7.43 o 
  -3   1   9      827.65      965.04      7.53 o 
  -2   1   9      101.72      115.96      1.46 o 
  -1   1   9     2093.60     2245.84     15.90 o 
   0   1   9      144.63      140.87      2.10 o 
   1   1   9      461.85      474.98      4.20 o 
   2   1   9     1502.90     1777.63     13.05 o 
   3   1   9     3055.60     3167.80     32.49 o 
   4   1   9      122.60      126.64      2.21 o 
   5   1   9      370.81      370.04     12.00 o 
   6   1   9       81.85       79.92      3.76 o 
   7   1   9        8.21       12.09      3.98 o 
   8   1   9       21.68       22.78      3.58 o 
   9   1   9       53.44       49.15      5.81 o 
  10   1   9       26.29       22.18      4.05 o 
 -13   2   9      175.28      183.30      7.56 o 
 -12   2   9       31.61       27.13      3.48 o 
 -11   2   9        9.76       11.99      2.52 o 
 -10   2   9       15.58       19.40      2.23 o 
  -9   2   9      146.21      141.88      5.52 o 
  -8   2   9      505.88      470.22     10.42 o 
  -7   2   9       35.43       31.87      2.09 o 
  -6   2   9      526.36      508.05      9.88 o 
  -5   2   9        0.02       -0.61      0.61 o 
  -4   2   9     1177.34     1373.70     10.04 o 
  -3   2   9     3706.85     3833.84     25.85 o 
  -2   2   9       73.27       47.95      0.99 o 
  -1   2   9      243.53      275.48      2.72 o 
   0   2   9        3.00        7.37      0.54 o 
   1   2   9      866.26      933.51      7.34 o 
   2   2   9      291.99      288.75      3.16 o 
   3   2   9      274.42      237.56     15.38 o 
   4   2   9      894.84      893.02      9.30 o 
   5   2   9        0.33       -1.04      1.67 o 
   6   2   9        0.13        1.12      2.18 o 
   7   2   9     1679.40     1600.98     22.78 o 
   8   2   9       69.88       70.51      5.16 o 
   9   2   9      200.48      215.54      8.90 o 
  10   2   9       69.42       76.98      8.81 o 
 -13   3   9       15.03       15.49      3.27 o 
 -12   3   9        0.00        2.03      2.30 o 
 -11   3   9       54.15       59.15      4.63 o 
 -10   3   9       25.21       19.20      2.93 o 
  -9   3   9       63.32       70.41      4.42 o 
  -8   3   9      258.22      248.64      4.99 o 
  -7   3   9       50.51       53.20      2.49 o 
  -6   3   9       16.60       12.96      1.62 o 
  -5   3   9      131.95      101.28      3.25 o 
  -4   3   9       12.40       13.84      0.62 o 
  -3   3   9      181.52      179.35      2.18 o 
  -2   3   9      413.18      426.43      3.53 o 
  -1   3   9     1362.51     1530.43     11.91 o 
   0   3   9      390.01      432.87      4.34 o 
   1   3   9      150.35      167.42      2.11 o 
   2   3   9      571.43      615.65     10.22 o 
   3   3   9      259.93      255.80      4.48 o 
   4   3   9      593.32      585.51      6.73 o 
   5   3   9        0.38       -0.82      1.66 o 
   6   3   9        1.12        0.80      1.79 o 
   7   3   9        0.23        0.52      2.02 o 
   8   3   9       25.69       31.70      3.88 o 
   9   3   9       49.65       53.32      4.91 o 
  10   3   9       33.48       39.85      6.87 o 
 -13   4   9       10.56       12.70      3.20 o 
 -12   4   9       17.86       17.20      4.15 o 
 -11   4   9      120.11      121.74      6.00 o 
 -10   4   9       21.46       19.08      2.97 o 
  -9   4   9       10.66        6.93      2.17 o 
  -8   4   9       11.40       12.24      1.54 o 
  -7   4   9       95.05      102.28      3.01 o 
  -6   4   9     2350.64     2331.33     29.75 o 
  -5   4   9      367.88      359.05      4.14 o 
  -4   4   9       41.26       48.06      0.99 o 
  -3   4   9      208.18      184.85      2.36 o 
  -2   4   9        0.07        0.51      0.43 o 
  -1   4   9      804.69      910.40      7.68 o 
   0   4   9     1241.12     1232.62      9.98 o 
   1   4   9       27.73       28.94      0.97 o 
   2   4   9       57.95       72.29      1.66 o 
   3   4   9      472.60      482.04      5.97 o 
   4   4   9      395.97      359.37      4.82 o 
   5   4   9      183.33      171.49      3.44 o 
   6   4   9        4.96        8.54      2.11 o 
   7   4   9      170.90      164.73      8.39 o 
   8   4   9        5.33        5.16      2.47 o 
   9   4   9       17.31       19.08      4.29 o 
 -13   5   9       86.05       89.67      6.17 o 
 -12   5   9       89.34       88.50      9.03 o 
 -11   5   9       23.39       22.16      4.02 o 
 -10   5   9      131.32      136.33      6.32 o 
  -9   5   9      227.09      215.85      7.53 o 
  -8   5   9        8.91        5.83      1.55 o 
  -7   5   9      132.84      134.71      4.07 o 
  -6   5   9      771.70      837.69     11.10 o 
  -5   5   9     2291.99     2271.37     19.33 o 
  -4   5   9      107.13      113.50      2.58 o 
  -3   5   9      139.07      132.68      2.46 o 
  -2   5   9       86.82       69.70      1.63 o 
  -1   5   9      506.90      494.22      4.25 o 
   0   5   9      974.10      908.07      7.79 o 
   1   5   9       82.65       85.05      2.06 o 
   2   5   9      106.25      106.11      3.46 o 
   3   5   9       26.85       26.23      1.62 o 
   4   5   9      984.77      998.36     13.83 o 
   5   5   9      176.80      156.14      3.50 o 
   6   5   9        1.59       -0.80      1.72 o 
   7   5   9        7.37        5.40      2.26 o 
   8   5   9      290.65      301.66      8.13 o 
   9   5   9       63.68       62.87      4.63 o 
 -12   6   9       25.17       27.17      4.10 o 
 -11   6   9       16.59       15.50      3.10 o 
 -10   6   9       24.43       33.68      3.98 o 
  -9   6   9       43.86       38.80      3.18 o 
  -8   6   9       26.84       31.42      4.10 o 
  -7   6   9      633.53      611.48      9.12 o 
  -6   6   9       94.35       96.31      3.04 o 
  -5   6   9     1626.99     1680.54     14.90 o 
  -4   6   9        0.56        0.79      0.66 o 
  -3   6   9      348.83      334.24      3.89 o 
  -2   6   9      195.65      195.80      2.58 o 
  -1   6   9       86.37       85.12      1.58 o 
   0   6   9        0.05        1.17      1.11 o 
   1   6   9     2459.90     2404.42     25.50 o 
   2   6   9      416.33      389.16      5.35 o 
   3   6   9       36.85       38.11      2.87 o 
   4   6   9       10.77       13.23      1.32 o 
   5   6   9      538.05      504.28      6.09 o 
   6   6   9      217.77      215.96      6.35 o 
   7   6   9        4.53        3.93      3.05 o 
   8   6   9        0.10       -1.54      2.07 o 
   9   6   9        2.38       -3.58      3.58 o 
 -12   7   9        0.75        3.88      3.77 o 
 -11   7   9        0.84        4.75      3.11 o 
 -10   7   9        7.62        6.42      2.66 o 
  -9   7   9       37.97       46.13      4.32 o 
  -8   7   9        7.61        7.63      2.00 o 
  -7   7   9       44.14       43.75      3.08 o 
  -6   7   9       79.93       78.18      1.69 o 
  -5   7   9       42.31       38.81      1.45 o 
  -4   7   9      358.75      351.34      4.51 o 
  -3   7   9        0.41        1.94      0.71 o 
  -2   7   9       18.39       23.53      1.12 o 
  -1   7   9      212.50      225.52      3.37 o 
   0   7   9      179.17      154.20      2.95 o 
   1   7   9      649.69      622.80      7.26 o 
   2   7   9      212.86      229.21      4.56 o 
   3   7   9        5.16        2.88      1.14 o 
   4   7   9       52.26       51.13      2.18 o 
   5   7   9      144.61      141.57      2.90 o 
   6   7   9       11.24        7.73      2.35 o 
   7   7   9       34.50       33.61      3.57 o 
   8   7   9       24.71       30.53      3.57 o 
 -11   8   9       52.00       66.97      7.88 o 
 -10   8   9        9.82       12.47      3.12 o 
  -9   8   9       45.05       47.14      4.05 o 
  -8   8   9       10.63        9.71      2.30 o 
  -7   8   9      123.97      130.88      4.76 o 
  -6   8   9        0.44       -0.16      0.67 o 
  -5   8   9        1.26        1.33      1.06 o 
  -4   8   9     1502.50     1392.18     13.17 o 
  -3   8   9       70.45       65.17      2.02 o 
  -2   8   9      251.04      246.55      3.27 o 
  -1   8   9      389.46      413.78      4.83 o 
   0   8   9      162.87      158.60      2.79 o 
   1   8   9      219.61      204.83      3.54 o 
   2   8   9      216.02      217.79      4.59 o 
   3   8   9      116.95      117.25      3.32 o 
   4   8   9       10.96        9.70      1.37 o 
   5   8   9       14.22       15.68      1.30 o 
   6   8   9      604.31      617.01     15.20 o 
   7   8   9       52.94       57.74      6.49 o 
   8   8   9      252.96      266.70     16.22 o 
 -11   9   9        0.23        0.79      3.30 o 
 -10   9   9       62.90       57.04      7.32 o 
  -9   9   9       48.62       44.84      4.44 o 
  -8   9   9       38.41       51.91      4.66 o 
  -7   9   9       61.68       61.15      3.83 o 
  -6   9   9       19.04       17.84      1.68 o 
  -5   9   9      241.64      254.44      4.20 o 
  -4   9   9       79.90       67.91      2.28 o 
  -3   9   9      266.06      254.21      4.36 o 
  -2   9   9        1.47        0.56      0.97 o 
  -1   9   9      334.18      334.33      4.39 o 
   0   9   9      322.11      310.12      5.25 o 
   1   9   9      110.81      112.67      3.07 o 
   2   9   9      149.66      143.75      3.82 o 
   3   9   9       51.11       42.98      2.45 o 
   4   9   9      438.02      438.43      6.99 o 
   5   9   9       46.81       49.22      2.80 o 
   6   9   9        0.12       -2.72      6.22 o 
   7   9   9        0.16        2.52      6.53 o 
 -10  10   9       65.75       55.24      7.54 o 
  -9  10   9        9.91       13.16      6.38 o 
  -8  10   9        2.82        3.58      2.38 o 
  -7  10   9        5.86       10.46      2.72 o 
  -6  10   9       12.19       14.01      1.51 o 
  -5  10   9        9.20       10.03      1.34 o 
  -4  10   9       23.48       16.65      1.63 o 
  -3  10   9        3.33        1.87      1.22 o 
  -2  10   9       56.06       57.06      2.36 o 
  -1  10   9       65.54       61.48      2.03 o 
   0  10   9        0.24       -0.77      0.77 o 
   1  10   9      103.86      106.16      3.08 o 
   2  10   9        0.49        0.01      1.66 o 
   3  10   9      120.56      115.12      4.97 o 
   4  10   9       57.95       59.48      2.68 o 
   5  10   9        0.95        2.49      2.90 o 
   6  10   9       79.81       85.84     11.15 o 
  -9  11   9        6.04       10.40      4.39 o 
  -8  11   9        2.60        5.02      6.05 o 
  -7  11   9        1.81        6.29      2.79 o 
  -6  11   9       76.83       78.88      3.35 o 
  -5  11   9       12.53       13.71      1.57 o 
  -4  11   9       75.03       82.77      3.31 o 
  -3  11   9       15.76       17.63      2.04 o 
  -2  11   9       36.61       43.00      2.64 o 
  -1  11   9        2.55        2.59      1.01 o 
   0  11   9      217.75      218.93      3.80 o 
   1  11   9        5.17        6.00      1.45 o 
   2  11   9       14.26       13.07      1.84 o 
   3  11   9       13.02       10.03      1.93 o 
   4  11   9       71.35       82.61      3.47 o 
   5  11   9        4.99        1.89      7.71 o 
  -7  12   9       26.28       27.22      5.48 o 
  -6  12   9       69.63       79.80      3.98 o 
  -5  12   9        4.20        1.18      2.08 o 
  -4  12   9        0.09       -1.24      1.24 o 
  -3  12   9      271.72      282.87      6.50 o 
  -2  12   9      419.73      444.92      8.72 o 
  -1  12   9        0.91        0.20      1.34 o 
   0  12   9        6.26        5.52      1.36 o 
   1  12   9       41.32       48.21      3.00 o 
   2  12   9        0.24       -2.91      2.91 o 
   3  12   9      188.01      176.68     14.52 o 
   4  12   9        2.69       -7.22      7.22 o 
  -4  13   9       41.51       47.79      6.43 o 
  -3  13   9        0.45        0.77      2.28 o 
  -2  13   9       33.19       36.37      3.93 o 
  -1  13   9        1.05       -1.61      1.61 o 
   0  13   9       32.69       39.52      2.87 o 
   1  13   9      130.27      120.47      8.12 o 
   2  13   9        1.19       -4.06      6.53 o 
 -12   0  10       51.18       56.48      4.42 o 
 -11   0  10        6.37       11.61      2.38 o 
 -10   0  10      145.30      115.88      7.29 o 
  -9   0  10      624.44      547.06     17.09 o 
  -8   0  10       18.38       18.21      3.29 o 
  -7   0  10       45.28       62.78      2.88 o 
  -6   0  10     1397.03     1434.98     40.47 o 
  -5   0  10     3027.30     3016.36     46.95 o 
  -4   0  10     1072.65     1175.66     19.38 o 
  -3   0  10     1750.36     1669.49     46.84 o 
  -2   0  10      601.62      609.44     10.47 o 
  -1   0  10     9872.17    10515.60    101.34 o 
   0   0  10     2239.09     2421.70     24.42 o 
   1   0  10       46.84       59.38      1.99 o 
   2   0  10     3050.40     3036.73     30.48 o 
   3   0  10      937.83      902.41     15.90 o 
   4   0  10      908.03      916.04     17.90 o 
   5   0  10       43.07       46.32      5.13 o 
   6   0  10       90.87       77.94      6.47 o 
   7   0  10      125.29      117.96      8.02 o 
   8   0  10       77.70       74.38      7.66 o 
   9   0  10      346.83      344.53     15.47 o 
 -13   1  10       81.99       85.04      5.24 o 
 -12   1  10        0.30        7.36      2.24 o 
 -11   1  10       36.55       43.05      3.07 o 
 -10   1  10      356.42      363.14     11.15 o 
  -9   1  10      650.22      663.32     13.85 o 
  -8   1  10      520.93      497.63     10.91 o 
  -7   1  10       82.33       65.35      3.12 o 
  -6   1  10       97.71      122.46      2.67 o 
  -5   1  10        0.05        5.30      1.19 o 
  -4   1  10      182.08      147.70      1.84 o 
  -3   1  10       23.22       30.18      1.01 o 
  -2   1  10        2.77        1.71      0.39 o 
  -1   1  10     1408.46     1540.71     15.83 o 
   0   1  10      114.36      102.33      1.58 o 
   1   1  10      807.11      784.49      6.40 o 
   2   1  10      386.03      419.31      4.02 o 
   3   1  10      810.14      726.77     26.28 o 
   4   1  10       95.18       84.37      3.45 o 
   5   1  10        6.87        4.38      1.85 o 
   6   1  10       87.48       95.03      5.00 o 
   7   1  10        1.69        3.41      2.71 o 
   8   1  10      367.01      372.08     13.20 o 
   9   1  10        5.58        6.99      3.22 o 
 -13   2  10       58.06       65.94      5.24 o 
 -12   2  10        0.35        1.04      1.96 o 
 -11   2  10       47.78       46.03      4.06 o 
 -10   2  10      388.79      366.96      7.92 o 
  -9   2  10        8.59       12.16      2.17 o 
  -8   2  10       88.43       94.55      5.15 o 
  -7   2  10      122.66      123.33      3.59 o 
  -6   2  10        0.22       -0.45      0.45 o 
  -5   2  10     1327.12     1476.93     16.28 o 
  -4   2  10      224.45      228.98      2.16 o 
  -3   2  10      655.99      717.25      6.13 o 
  -2   2  10     1969.75     2051.65     15.55 o 
  -1   2  10       39.34       50.78      1.17 o 
   0   2  10       61.34       84.05      1.44 o 
   1   2  10      368.47      371.95      3.61 o 
   2   2  10        2.71        3.61      0.59 o 
   3   2  10      643.10      589.15     10.63 o 
   4   2  10      502.97      484.91      5.87 o 
   5   2  10      190.13      188.51      5.39 o 
   6   2  10      322.91      305.59      7.20 o 
   7   2  10      174.30      172.80      6.95 o 
   8   2  10       23.22       29.00      6.80 o 
   9   2  10        1.53        2.52      3.40 o 
 -13   3  10       43.53       44.66      4.53 o 
 -12   3  10       93.87       89.10      5.32 o 
 -11   3  10       69.08       72.45      4.64 o 
 -10   3  10        8.26        7.76      1.80 o 
  -9   3  10       41.74       50.38      3.96 o 
  -8   3  10        8.19        8.18      1.51 o 
  -7   3  10      596.78      570.88      9.50 o 
  -6   3  10      103.25       97.07      8.78 o 
  -5   3  10      212.98      194.49      4.31 o 
  -4   3  10      279.62      257.61      2.36 o 
  -3   3  10      366.52      318.85      2.82 o 
  -2   3  10      362.69      435.24      3.90 o 
  -1   3  10      927.53      920.93      7.27 o 
   0   3  10      618.70      631.47      5.39 o 
   1   3  10      846.05      808.34      7.05 o 
   2   3  10        2.02        3.69      0.97 o 
   3   3  10      242.77      241.75      3.79 o 
   4   3  10      312.15      283.10      4.12 o 
   5   3  10       28.13       32.93      1.63 o 
   6   3  10      447.68      464.59      9.34 o 
   7   3  10       71.67       73.75      4.24 o 
   8   3  10       10.90       10.03      3.11 o 
   9   3  10       16.19       19.65      3.81 o 
 -13   4  10        0.25        3.17      2.44 o 
 -12   4  10       19.14       18.69      5.34 o 
 -11   4  10      139.94      144.76      6.51 o 
 -10   4  10      164.30      147.29      6.30 o 
  -9   4  10      280.72      275.47      5.65 o 
  -8   4  10      488.67      475.56      7.69 o 
  -7   4  10      436.14      427.62      7.91 o 
  -6   4  10      184.02      166.53      4.42 o 
  -5   4  10     1288.86     1255.51     29.38 o 
  -4   4  10      255.45      270.37      4.21 o 
  -3   4  10      316.49      316.96      3.44 o 
  -2   4  10      993.35     1009.98      7.43 o 
  -1   4  10       58.31       69.14      1.54 o 
   0   4  10      188.29      218.92      2.85 o 
   1   4  10        0.14        1.28      0.59 o 
   2   4  10     1692.61     1750.49     14.12 o 
   3   4  10       27.10       25.99      1.47 o 
   4   4  10     1641.25     1488.24     14.83 o 
   5   4  10        0.60        0.49      1.36 o 
   6   4  10      263.51      264.29      6.86 o 
   7   4  10       37.04       37.01      3.44 o 
   8   4  10       61.29       54.91      4.21 o 
   9   4  10       86.19       76.35      7.02 o 
 -13   5  10        2.83        3.29      3.12 o 
 -12   5  10       41.09       49.79      4.92 o 
 -11   5  10       82.61       91.75      7.27 o 
 -10   5  10        2.01        4.12      2.13 o 
  -9   5  10       24.78       18.55      2.26 o 
  -8   5  10       39.25       47.48      6.47 o 
  -7   5  10      554.05      580.84      8.73 o 
  -6   5  10       42.61       45.56      2.29 o 
  -5   5  10        1.31        6.59      0.62 o 
  -4   5  10      338.52      307.65      6.58 o 
  -3   5  10       13.00       14.54      1.02 o 
  -2   5  10      850.80      934.56      8.06 o 
  -1   5  10      797.73      814.72      7.85 o 
   0   5  10     1776.13     1787.02     14.16 o 
   1   5  10        0.03       -0.44      0.63 o 
   2   5  10      141.90      145.58      2.73 o 
   3   5  10        1.22        3.41      0.89 o 
   4   5  10      210.93      212.32      3.64 o 
   5   5  10       45.12       51.67      2.15 o 
   6   5  10       75.86       76.85      4.14 o 
   7   5  10       11.06       12.58      3.27 o 
   8   5  10      209.79      202.39      7.92 o 
   9   5  10        1.36       -4.30      4.30 o 
 -12   6  10       64.14       74.66      6.00 o 
 -11   6  10        0.13        0.40      3.26 o 
 -10   6  10       19.04       22.22      5.41 o 
  -9   6  10       20.10       14.40      2.19 o 
  -8   6  10      405.70      408.55      8.69 o 
  -7   6  10      127.48      120.35      3.52 o 
  -6   6  10     1165.86     1203.88     11.03 o 
  -5   6  10        8.27       13.44      0.95 o 
  -4   6  10      363.95      320.43      4.12 o 
  -3   6  10      155.81      157.61      2.52 o 
  -2   6  10      328.30      323.86      3.37 o 
  -1   6  10     1408.09     1333.74      9.90 o 
   0   6  10       12.42       16.70      1.05 o 
   1   6  10      143.99      136.95      2.69 o 
   2   6  10      181.22      166.24      3.73 o 
   3   6  10      921.40      900.76     10.08 o 
   4   6  10        0.90       -0.34      0.82 o 
   5   6  10      122.64      116.47      2.35 o 
   6   6  10        0.10       -2.07      2.07 o 
   7   6  10       69.31       73.55      4.41 o 
   8   6  10        0.05       -0.95      2.98 o 
   9   6  10        0.28       -4.07      6.10 o 
 -12   7  10       86.33       90.85      6.29 o 
 -11   7  10       39.83       33.22      4.33 o 
 -10   7  10      293.67      291.43      9.79 o 
  -9   7  10       27.50       25.17      2.80 o 
  -8   7  10      721.01      706.43     12.76 o 
  -7   7  10       37.29       34.06      2.78 o 
  -6   7  10      566.99      564.12      7.07 o 
  -5   7  10       53.06       34.69      1.42 o 
  -4   7  10       79.96       78.91      2.02 o 
  -3   7  10     1213.26     1098.02      9.83 o 
  -2   7  10      680.87      674.69      6.23 o 
  -1   7  10      343.09      333.67      4.10 o 
   0   7  10      722.77      694.49      7.47 o 
   1   7  10      218.93      198.78      4.45 o 
   2   7  10      336.26      313.77      8.18 o 
   3   7  10        5.89        1.85      1.09 o 
   4   7  10       33.37       36.33      1.97 o 
   5   7  10       73.05       66.34      2.42 o 
   6   7  10      126.10      120.41      5.17 o 
   7   7  10      120.84      136.20      5.72 o 
   8   7  10       56.06       53.77      5.80 o 
 -11   8  10        6.81        2.36      4.37 o 
 -10   8  10       25.20       26.70      3.90 o 
  -9   8  10        4.12        4.37      1.98 o 
  -8   8  10       42.51       37.62      3.19 o 
  -7   8  10        7.71        2.64      1.64 o 
  -6   8  10      216.68      211.87      4.28 o 
  -5   8  10       58.49       69.92      1.96 o 
  -4   8  10       76.48       54.30      1.90 o 
  -3   8  10      171.90      176.52      3.17 o 
  -2   8  10        1.07        0.74      0.81 o 
  -1   8  10        0.43       -0.33      0.70 o 
   0   8  10      569.31      544.58      6.47 o 
   1   8  10        4.10        2.83      1.04 o 
   2   8  10       37.17       35.02      2.21 o 
   3   8  10       49.68       43.83      3.13 o 
   4   8  10       14.01       14.28      1.54 o 
   5   8  10       10.46       11.64      1.14 o 
   6   8  10       54.89       42.57      3.76 o 
   7   8  10      158.47      171.76      7.51 o 
 -11   9  10        0.09        9.66      4.41 o 
 -10   9  10        3.10        8.95      4.00 o 
  -9   9  10       84.56       88.33      4.62 o 
  -8   9  10      302.10      329.69      8.31 o 
  -7   9  10       66.96       66.72      3.95 o 
  -6   9  10       21.53       18.76      1.67 o 
  -5   9  10        1.54        1.77      0.92 o 
  -4   9  10       43.46       36.28      1.74 o 
  -3   9  10      120.82      130.43      3.48 o 
  -2   9  10       76.60       83.79      3.03 o 
  -1   9  10       18.37       15.17      1.27 o 
   0   9  10      138.02      131.89      2.99 o 
   1   9  10       55.01       52.15      2.32 o 
   2   9  10       10.41        8.15      1.49 o 
   3   9  10      209.52      213.90      5.53 o 
   4   9  10        7.69        3.85      1.35 o 
   5   9  10       36.84       37.62      1.83 o 
   6   9  10       16.87       23.54      5.41 o 
   7   9  10      222.88      251.54      9.82 o 
 -10  10  10        3.56        3.85      3.85 o 
  -9  10  10      203.88      203.28      8.43 o 
  -8  10  10       24.02       26.95      3.68 o 
  -7  10  10      125.45      133.92      6.37 o 
  -6  10  10       39.38       42.75      1.63 o 
  -5  10  10      145.58      136.18      3.45 o 
  -4  10  10        9.42       12.13      1.52 o 
  -3  10  10        1.82        0.55      1.17 o 
  -2  10  10      235.92      242.02      4.59 o 
  -1  10  10      100.12      111.63      2.60 o 
   0  10  10        1.85        1.83      1.06 o 
   1  10  10       21.08       17.32      1.71 o 
   2  10  10      159.96      157.58      4.34 o 
   3  10  10      245.91      254.97      5.42 o 
   4  10  10      176.47      172.04      6.56 o 
   5  10  10       48.41       46.31      3.38 o 
   6  10  10      144.20      155.37     14.24 o 
  -8  11  10       39.29       44.15     12.92 o 
  -7  11  10        4.29        4.27      5.17 o 
  -6  11  10        0.00        1.42      2.36 o 
  -5  11  10       44.48       45.03      2.30 o 
  -4  11  10       87.60       87.37      5.08 o 
  -3  11  10       23.75       25.68      2.14 o 
  -2  11  10       15.30       17.39      1.74 o 
  -1  11  10        1.49        1.82      0.99 o 
   0  11  10      162.05      169.61      4.66 o 
   1  11  10       46.66       45.25      2.50 o 
   2  11  10        0.47       -0.13      2.93 o 
   3  11  10        3.22        2.16      1.45 o 
   4  11  10       18.88       19.34      2.18 o 
   5  11  10      113.63      111.24     13.06 o 
  -7  12  10       17.49       31.15      5.61 o 
  -6  12  10        9.62       12.92      1.71 o 
  -5  12  10        0.00       -1.43      1.80 o 
  -4  12  10        8.83        7.87      1.77 o 
  -3  12  10        2.96        4.25      1.73 o 
  -2  12  10       32.37       34.50      3.56 o 
  -1  12  10      118.61      126.09      3.69 o 
   0  12  10        0.94       -0.81      1.27 o 
   1  12  10        0.04       -2.01      2.01 o 
   2  12  10       42.87       40.07      3.20 o 
   3  12  10       11.61       -1.99      6.71 o 
  -4  13  10      130.36      146.46      9.97 o 
  -3  13  10      107.97      119.02      8.71 o 
  -2  13  10        0.90        0.31      2.05 o 
  -1  13  10        1.29        2.94      1.58 o 
   0  13  10        2.04       -0.25      3.83 o 
   1  13  10       94.82       75.24     10.53 o 
 -13   1  11        7.18        9.07      3.00 o 
 -12   1  11      135.90      148.09      4.45 o 
 -11   1  11        2.48        1.52      1.85 o 
 -10   1  11       22.40       16.58      3.74 o 
  -9   1  11       12.56       18.88      6.06 o 
  -8   1  11       25.48       33.14      2.25 o 
  -7   1  11      338.09      305.30      6.01 o 
  -6   1  11      516.45      532.70      8.04 o 
  -5   1  11      650.49      315.35      6.40 o 
  -4   1  11       22.99       16.73      0.67 o 
  -3   1  11      252.55      257.35      2.58 o 
  -2   1  11       68.60       63.46      1.36 o 
  -1   1  11        5.97        9.22      0.61 o 
   0   1  11      262.91      320.49      3.24 o 
   1   1  11     1346.16     1433.05     10.87 o 
   2   1  11      886.01      915.01      7.48 o 
   3   1  11      506.64      472.40      5.34 o 
   4   1  11       92.03       93.42      2.16 o 
   5   1  11      754.30      729.65     12.05 o 
   6   1  11      162.58      177.50      6.80 o 
   7   1  11       31.49       24.91      3.51 o 
   8   1  11       21.07       19.97      3.78 o 
   9   1  11       16.86       16.27      5.08 o 
 -14   2  11        2.53        8.33      4.26 o 
 -13   2  11       38.91       39.59      4.28 o 
 -12   2  11       58.87       63.89      4.99 o 
 -11   2  11      169.37      166.30      8.01 o 
 -10   2  11      926.18      934.69     18.40 o 
  -9   2  11      267.73      252.95      7.52 o 
  -8   2  11       36.32       34.59      2.83 o 
  -7   2  11      708.77      689.37     10.82 o 
  -6   2  11      199.68      209.98      5.53 o 
  -5   2  11       68.11       59.20      1.71 o 
  -4   2  11      316.95      290.13      2.41 o 
  -3   2  11       29.27       44.47      0.97 o 
  -2   2  11      352.91      374.87      3.50 o 
  -1   2  11     4059.51     4279.93     29.75 o 
   0   2  11     1264.50     1343.82     10.21 o 
   1   2  11      630.15      671.85      5.78 o 
   2   2  11       59.50       55.24      1.68 o 
   3   2  11       13.51       14.13      1.15 o 
   4   2  11      124.47      138.51      3.98 o 
   5   2  11      273.65      255.27      4.30 o 
   6   2  11        0.01        0.35      2.10 o 
   7   2  11      401.99      367.47     10.54 o 
   8   2  11       13.61       13.40      3.61 o 
   9   2  11      276.23      277.84      9.78 o 
 -13   3  11       21.30       27.66      3.85 o 
 -12   3  11       25.30       22.98      3.43 o 
 -11   3  11       30.33       31.58      3.63 o 
 -10   3  11       42.76       37.95      2.93 o 
  -9   3  11      298.51      292.91      6.60 o 
  -8   3  11       27.29       24.24      2.12 o 
  -7   3  11     1461.53     1376.04     19.05 o 
  -6   3  11        0.47        4.03      2.95 o 
  -5   3  11      238.77      244.90      3.10 o 
  -4   3  11      217.99      227.76      2.58 o 
  -3   3  11      240.77      239.93      2.69 o 
  -2   3  11       43.34       48.34      1.18 o 
  -1   3  11       21.30       22.48      1.27 o 
   0   3  11       33.88       30.53      1.17 o 
   1   3  11       18.95       15.47      0.99 o 
   2   3  11     1936.89     1902.10     24.51 o 
   3   3  11      253.97      250.69      3.97 o 
   4   3  11      170.23      159.10      3.01 o 
   5   3  11       10.08       12.06      1.19 o 
   6   3  11        0.02        1.46      2.01 o 
   7   3  11      146.39      167.33      7.11 o 
   8   3  11        7.60        9.56      3.51 o 
   9   3  11       17.26       19.31      5.95 o 
 -13   4  11        6.03        8.53      5.60 o 
 -12   4  11        2.92        1.22      2.78 o 
 -11   4  11       28.71       25.14      3.45 o 
 -10   4  11        2.53        5.22      3.46 o 
  -9   4  11      154.85      172.22      4.40 o 
  -8   4  11      292.99      269.13      5.42 o 
  -7   4  11     1125.42     1093.35     17.13 o 
  -6   4  11       31.83       29.40      2.12 o 
  -5   4  11        0.28        0.91      0.36 o 
  -4   4  11      275.44      288.37      4.51 o 
  -3   4  11      145.83      134.99      1.92 o 
  -2   4  11      181.06      189.22      2.32 o 
  -1   4  11       68.38       59.71      1.61 o 
   0   4  11       15.75       24.96      1.04 o 
   1   4  11     1320.49     1356.27     14.89 o 
   2   4  11      131.88      147.60      2.78 o 
   3   4  11     1171.05     1152.45     12.09 o 
   4   4  11       13.02        5.64      1.67 o 
   5   4  11       27.28       31.06      1.71 o 
   6   4  11       19.78       26.05      3.12 o 
   7   4  11       60.99       47.78      3.90 o 
   8   4  11       11.40       12.46      3.45 o 
   9   4  11        3.67        2.93      5.13 o 
 -13   5  11       16.51       18.54      3.69 o 
 -12   5  11       25.37       26.68      3.90 o 
 -11   5  11       57.65       51.93      4.64 o 
 -10   5  11        4.98        3.65      2.18 o 
  -9   5  11        8.82       10.89      1.94 o 
  -8   5  11      235.00      244.70      5.22 o 
  -7   5  11     1267.32     1283.56     16.05 o 
  -6   5  11        8.52        9.53      1.55 o 
  -5   5  11      102.56       71.36      1.95 o 
  -4   5  11      413.12      356.83      5.40 o 
  -3   5  11      547.52      555.55      5.36 o 
  -2   5  11       21.87       15.66      1.08 o 
  -1   5  11       24.18       28.32      1.31 o 
   0   5  11     1263.73     1216.34     10.35 o 
   1   5  11      688.74      681.87      6.60 o 
   2   5  11      995.67      915.36     10.12 o 
   3   5  11      239.44      223.95      3.91 o 
   4   5  11      273.19      265.33      4.22 o 
   5   5  11      250.64      251.94      4.28 o 
   6   5  11      272.65      274.61      7.39 o 
   7   5  11      265.37      260.54      9.13 o 
   8   5  11       10.86        4.04      2.75 o 
 -12   6  11        5.58       10.03      4.85 o 
 -11   6  11       45.27       42.86      4.53 o 
 -10   6  11      256.44      255.56      8.88 o 
  -9   6  11      219.05      220.01      6.33 o 
  -8   6  11      323.30      299.75      7.92 o 
  -7   6  11        9.65       12.26      1.57 o 
  -6   6  11      515.68      508.42      6.37 o 
  -5   6  11      282.49      314.62      4.02 o 
  -4   6  11       64.19       54.75      2.06 o 
  -3   6  11      114.39      126.10      2.26 o 
  -2   6  11      461.35      447.41      4.25 o 
  -1   6  11     2759.79     2664.13     20.87 o 
   0   6  11      655.65      642.27      6.94 o 
   1   6  11      141.82      144.06      2.56 o 
   2   6  11       82.54       83.42      3.12 o 
   3   6  11      147.83      148.11      3.21 o 
   4   6  11       72.66       81.80      2.38 o 
   5   6  11      133.68      137.77      2.65 o 
   6   6  11       51.28       51.49      3.91 o 
   7   6  11       39.55       41.39      4.58 o 
   8   6  11       58.94       52.72      7.34 o 
 -12   7  11        0.72        3.44      3.27 o 
 -11   7  11       35.86       37.29      5.37 o 
 -10   7  11       33.15       37.53      3.36 o 
  -9   7  11        0.27       -0.13      2.05 o 
  -8   7  11        4.44        4.85      1.89 o 
  -7   7  11      164.46      165.36      6.35 o 
  -6   7  11      330.52      324.26      4.88 o 
  -5   7  11      606.62      541.06      6.12 o 
  -4   7  11       13.46       14.34      1.12 o 
  -3   7  11        0.68        0.93      1.07 o 
  -2   7  11       78.23       86.05      1.74 o 
  -1   7  11      197.64      183.11      3.53 o 
   0   7  11       19.53       15.05      1.22 o 
   1   7  11       85.89       85.63      2.31 o 
   2   7  11       13.73       13.22      1.37 o 
   3   7  11       30.77       34.64      1.87 o 
   4   7  11        4.19        4.20      1.98 o 
   5   7  11        8.39        7.30      1.37 o 
   6   7  11      286.90      288.19      9.12 o 
   7   7  11       89.79       97.95      5.11 o 
   8   7  11        3.74        3.03      3.96 o 
 -11   8  11       15.88       17.42      4.37 o 
 -10   8  11      131.48      141.37      5.67 o 
  -9   8  11       66.18       73.75      4.20 o 
  -8   8  11        5.75        6.12      1.87 o 
  -7   8  11      215.30      208.98      8.96 o 
  -6   8  11      733.60      699.96      8.65 o 
  -5   8  11      421.47      424.35      5.31 o 
  -4   8  11       71.26       61.01      1.95 o 
  -3   8  11        3.24        5.55      0.97 o 
  -2   8  11      295.79      282.14      3.85 o 
  -1   8  11       75.17       65.96      2.08 o 
   0   8  11       27.99       26.71      1.59 o 
   1   8  11        0.86        0.33      1.01 o 
   2   8  11      300.97      283.38      6.92 o 
   3   8  11       81.56       89.22      3.65 o 
   4   8  11      268.28      264.23      4.62 o 
   5   8  11       62.26       66.60      2.07 o 
   6   8  11       83.23       83.86      7.51 o 
   7   8  11       25.07       27.91      5.29 o 
 -10   9  11        0.07        1.87      2.10 o 
  -9   9  11        3.19       -1.07      1.86 o 
  -8   9  11       14.68       11.90      2.39 o 
  -7   9  11       73.44       68.16      3.96 o 
  -6   9  11        0.14        2.68      0.72 o 
  -5   9  11       55.24       54.14      2.18 o 
  -4   9  11      127.74      137.08      2.91 o 
  -3   9  11      729.51      717.02      9.81 o 
  -2   9  11       13.63       14.02      1.47 o 
  -1   9  11       27.92       24.73      1.46 o 
   0   9  11      181.93      183.15      3.54 o 
   1   9  11       92.04       96.21      3.55 o 
   2   9  11      555.46      555.97      8.60 o 
   3   9  11       32.64       27.72      2.16 o 
   4   9  11      133.53      141.79      3.79 o 
   5   9  11        7.29        7.97      2.72 o 
   6   9  11       54.13       54.67      5.77 o 
 -10  10  11        7.51       11.10      4.31 o 
  -9  10  11       57.56       64.79      5.37 o 
  -8  10  11       13.32       15.95      3.14 o 
  -7  10  11       75.72       78.49      5.34 o 
  -6  10  11       34.07       38.91      2.45 o 
  -5  10  11       12.74       10.20      1.51 o 
  -4  10  11      105.11      108.71      5.52 o 
  -3  10  11       23.35       25.20      2.02 o 
  -2  10  11       62.28       67.07      2.53 o 
  -1  10  11      151.52      156.63      3.11 o 
   0  10  11        1.71        1.34      1.26 o 
   1  10  11       74.94       66.86      2.73 o 
   2  10  11       35.41       35.29      2.51 o 
   3  10  11      105.66      107.57      3.63 o 
   4  10  11       55.75       55.48      2.65 o 
   5  10  11       65.09       67.84      4.02 o 
  -8  11  11      123.42      130.58      9.42 o 
  -7  11  11        1.49        4.41      5.17 o 
  -6  11  11        7.47        6.56      1.64 o 
  -5  11  11       25.04       28.42      2.14 o 
  -4  11  11      173.32      195.31      5.07 o 
  -3  11  11       18.19       15.94      1.90 o 
  -2  11  11      281.73      286.86      5.27 o 
  -1  11  11        2.28        0.67      1.28 o 
   0  11  11       15.70       15.78      1.59 o 
   1  11  11        0.84        1.94      1.46 o 
   2  11  11        1.20       -1.28      1.63 o 
   3  11  11        1.31        1.94      1.66 o 
   4  11  11       22.01       14.02      3.44 o 
  -6  12  11      265.11      308.91      8.07 o 
  -5  12  11       40.34       43.93      4.49 o 
  -4  12  11       58.38       62.15      3.98 o 
  -3  12  11       59.03       60.35      3.31 o 
  -2  12  11       53.66       51.88      3.05 o 
  -1  12  11       38.60       37.46      2.18 o 
   0  12  11       58.46       60.31      3.93 o 
   1  12  11       13.23       14.15      2.04 o 
   2  12  11       37.52       48.13      9.27 o 
   3  12  11      145.46      134.20     13.40 o 
  -3  13  11       34.08       45.17      6.58 o 
  -2  13  11        0.89       -2.90      2.90 o 
  -1  13  11        1.41        1.49      2.66 o 
   0  13  11       15.96       16.48      7.46 o 
 -13   0  12      373.10      393.39     20.41 o 
 -12   0  12      531.75      525.61     13.05 o 
 -11   0  12      885.17      823.94     24.41 o 
 -10   0  12      358.68      347.04     13.35 o 
  -9   0  12        7.91        1.72      2.19 o 
  -8   0  12      666.90      583.74     17.60 o 
  -7   0  12        7.14       13.88      3.00 o 
  -6   0  12      555.20      641.31     11.72 o 
  -4   0  12     1662.12     1704.28     16.28 o 
  -3   0  12        6.01        7.27      0.77 o 
  -2   0  12        7.03        4.02      0.69 o 
  -1   0  12      665.26      679.21      8.09 o 
   0   0  12      138.18      163.55      4.14 o 
   1   0  12      175.97      151.47      3.06 o 
   2   0  12        1.74        2.12      0.92 o 
   3   0  12       30.81       20.73      1.74 o 
   4   0  12      110.50      135.02      3.54 o 
   5   0  12      686.94      646.62     19.67 o 
   6   0  12       68.48       65.67      6.95 o 
   7   0  12        1.26        8.13      4.39 o 
   8   0  12      273.66      283.81     13.58 o 
   9   0  12      601.31      614.53     22.00 o 
 -13   1  12        6.20        6.48      2.48 o 
 -12   1  12       60.25       72.90      3.89 o 
 -11   1  12        0.24        1.82      2.46 o 
 -10   1  12      882.60      875.67     17.68 o 
  -9   1  12      272.50      279.88     12.89 o 
  -8   1  12      199.65      188.06      4.76 o 
  -7   1  12      637.77      660.63     12.53 o 
  -6   1  12       55.36       52.31      2.13 o 
  -5   1  12      271.63      293.05      8.48 o 
  -4   1  12      239.49      239.94      2.42 o 
  -3   1  12     2174.55     2305.66     17.57 o 
  -2   1  12     1927.64     2044.08     14.79 o 
  -1   1  12       79.59       92.36      1.58 o 
   0   1  12      129.62      149.69      2.09 o 
   1   1  12       53.04       50.89      1.34 o 
   2   1  12      183.56      182.86      2.51 o 
   3   1  12      545.34      567.11      6.20 o 
   4   1  12      206.89      203.67      3.41 o 
   5   1  12      221.05      208.44      7.28 o 
   6   1  12       36.29       38.02      3.91 o 
   7   1  12      133.66      135.65      6.57 o 
   8   1  12        0.54        1.85      3.04 o 
   9   1  12       69.37       65.47      5.74 o 
 -14   2  12        4.58       13.15      6.57 o 
 -13   2  12        7.26        6.33      2.59 o 
 -12   2  12        9.85        6.04      2.45 o 
 -11   2  12       11.88       15.87      2.28 o 
 -10   2  12      187.95      170.31      6.42 o 
  -9   2  12        2.29        1.55      1.28 o 
  -8   2  12        4.36        5.17      1.31 o 
  -7   2  12      423.37      450.56      8.02 o 
  -6   2  12      134.43      122.44      4.17 o 
  -5   2  12      725.03      670.32      7.70 o 
  -4   2  12      322.23      407.17      3.21 o 
  -3   2  12       57.75       56.83      1.20 o 
  -2   2  12     1383.68     1474.87     11.82 o 
  -1   2  12      392.77      390.04      4.58 o 
   0   2  12       68.94       81.19      1.55 o 
   1   2  12       73.88       74.55      1.57 o 
   2   2  12        2.97        2.98      0.77 o 
   3   2  12      325.44      306.57      4.52 o 
   4   2  12       55.75       55.68      1.85 o 
   5   2  12      174.46      169.98      4.06 o 
   6   2  12       72.69       76.77      5.12 o 
   7   2  12       22.94       16.93      3.42 o 
   8   2  12       20.24       17.54      3.81 o 
 -13   3  12        1.06        2.28      2.30 o 
 -12   3  12        6.16        7.17      2.53 o 
 -11   3  12       13.10        9.37      2.59 o 
 -10   3  12        7.01        9.61      1.89 o 
  -9   3  12        1.92        1.58      1.35 o 
  -8   3  12       62.11       53.42      3.08 o 
  -7   3  12      678.26      642.16     10.52 o 
  -6   3  12       81.94      101.28      4.21 o 
  -5   3  12      563.42      581.73      5.43 o 
  -4   3  12      947.31      966.63     11.23 o 
  -3   3  12      253.41      231.30      3.34 o 
  -2   3  12     1008.12     1006.68      8.41 o 
  -1   3  12      601.18      557.80      5.01 o 
   0   3  12        1.31        5.27      0.72 o 
   1   3  12     1132.33     1141.05      9.66 o 
   2   3  12     1832.42     1750.40     15.50 o 
   3   3  12      591.98      590.01      7.16 o 
   4   3  12        1.31        2.30      1.00 o 
   5   3  12        0.85        1.39      1.10 o 
   6   3  12      371.64      350.05      8.22 o 
   7   3  12        4.37        7.35      5.60 o 
   8   3  12      346.56      339.03     15.92 o 
 -13   4  12        1.67        2.32      2.37 o 
 -12   4  12        3.98        3.73      2.45 o 
 -11   4  12        4.47        4.75      2.29 o 
 -10   4  12       82.12       85.35      3.84 o 
  -9   4  12      217.31      210.74      5.05 o 
  -8   4  12        2.76        2.79      1.31 o 
  -7   4  12        0.52        1.85      1.23 o 
  -6   4  12      111.35      110.91      3.55 o 
  -5   4  12      401.27      382.42      4.04 o 
  -4   4  12       22.96       15.52      1.19 o 
  -3   4  12      161.65      169.56      2.44 o 
  -2   4  12      658.30      646.17      6.47 o 
  -1   4  12      845.15      848.62      7.96 o 
   0   4  12     2521.15     2582.47     20.00 o 
   1   4  12        0.34        0.46      0.68 o 
   2   4  12       11.22        8.89      1.43 o 
   3   4  12      437.59      385.32      5.40 o 
   4   4  12      177.48      185.81      3.42 o 
   5   4  12       91.73       94.33      2.80 o 
   6   4  12       47.62       46.10      5.04 o 
   7   4  12       53.45       57.64      7.92 o 
   8   4  12       94.83      101.68      6.48 o 
 -13   5  12        4.74        7.40      3.16 o 
 -12   5  12       17.14       14.03      3.11 o 
 -11   5  12        2.82        5.76      2.41 o 
 -10   5  12      304.20      309.65      9.46 o 
  -9   5  12      285.70      276.72      5.87 o 
  -8   5  12       62.65       52.48      2.68 o 
  -7   5  12       32.10       30.53      2.14 o 
  -6   5  12      377.82      340.40      6.90 o 
  -5   5  12       43.66       36.56      1.37 o 
  -4   5  12       54.05       37.91      1.52 o 
  -3   5  12        0.95        1.30      0.78 o 
  -2   5  12       20.61       31.93      1.27 o 
  -1   5  12        0.10        1.83      0.85 o 
   0   5  12        0.52        1.58      1.15 o 
   1   5  12     2141.98     2094.25     16.85 o 
   2   5  12     2963.23     2826.35     26.62 o 
   3   5  12        0.11        1.09      0.91 o 
   4   5  12       11.69       10.97      1.21 o 
   5   5  12        3.62        2.14      0.94 o 
   6   5  12        6.51        4.78      3.59 o 
   7   5  12        0.06       -0.69      2.37 o 
   8   5  12        0.07        1.05      4.23 o 
 -12   6  12       79.06       70.82      5.83 o 
 -11   6  12        2.03        2.02      2.32 o 
 -10   6  12       87.80       84.83      4.84 o 
  -9   6  12        3.62        5.54      1.81 o 
  -8   6  12       39.95       40.98      3.85 o 
  -7   6  12        6.50       10.12      1.50 o 
  -6   6  12       41.15       39.36      1.78 o 
  -5   6  12      495.90      428.35      5.10 o 
  -4   6  12      316.85      307.12      4.12 o 
  -3   6  12       17.71        9.86      0.95 o 
  -2   6  12       20.80       21.30      1.14 o 
  -1   6  12      609.12      597.78      8.79 o 
   0   6  12      356.56      363.62      4.77 o 
   1   6  12       40.74       36.45      1.54 o 
   2   6  12       41.94       40.53      1.94 o 
   3   6  12      143.29      139.54      3.18 o 
   4   6  12       36.70       33.26      1.78 o 
   5   6  12      150.20      151.22      6.09 o 
   6   6  12       24.81       20.53      3.12 o 
   7   6  12        3.71        3.59      2.69 o 
   8   6  12       13.16        5.85      4.76 o 
 -12   7  12       12.19       13.85      3.46 o 
 -11   7  12      140.00      132.86      6.98 o 
 -10   7  12       16.71       15.52      3.08 o 
  -9   7  12      113.93      118.81      4.78 o 
  -8   7  12      964.28      917.07     15.39 o 
  -7   7  12       16.56       17.03      1.80 o 
  -6   7  12      373.02      377.82      5.46 o 
  -5   7  12      305.62      261.84      3.79 o 
  -4   7  12        0.08        1.18      0.77 o 
  -3   7  12      439.41      402.83      5.14 o 
  -2   7  12      334.33      317.73      4.05 o 
  -1   7  12       19.39       24.63      1.44 o 
   0   7  12       77.30       79.35      2.23 o 
   1   7  12       39.15       37.79      1.99 o 
   2   7  12      580.13      572.11      8.48 o 
   3   7  12        1.42        2.46      1.07 o 
   4   7  12       62.74       67.88      2.37 o 
   5   7  12       15.96       14.67      2.28 o 
   6   7  12      351.68      348.39      8.88 o 
   7   7  12       82.29       85.33      4.91 o 
 -11   8  12        0.23       -0.02      3.53 o 
 -10   8  12      300.58      297.08      8.25 o 
  -9   8  12        3.81        4.43      2.27 o 
  -8   8  12       83.78       85.90      4.21 o 
  -7   8  12      694.76      683.21     12.47 o 
  -6   8  12      216.49      210.15      3.10 o 
  -5   8  12       23.37       16.53      1.22 o 
  -4   8  12      211.87      218.53      3.60 o 
  -3   8  12       14.68       18.02      1.32 o 
  -2   8  12       11.56        7.75      0.96 o 
  -1   8  12       13.38       13.44      1.24 o 
   0   8  12      449.50      445.76      5.80 o 
   1   8  12       20.25       22.44      1.73 o 
   2   8  12       22.09       20.64      1.95 o 
   3   8  12        0.47       -0.08      1.18 o 
   4   8  12      108.88       95.78      3.90 o 
   5   8  12        1.98        0.95      2.08 o 
   6   8  12        4.91        0.21      4.76 o 
   7   8  12       10.39        8.93      4.19 o 
 -10   9  12       58.37       51.91      4.18 o 
  -9   9  12        4.88        2.77      2.04 o 
  -8   9  12       50.84       43.46      5.97 o 
  -7   9  12        0.15        0.31      1.67 o 
  -6   9  12       70.22       73.47      2.36 o 
  -5   9  12      126.88      128.29      2.85 o 
  -4   9  12       90.56       91.89      2.79 o 
  -3   9  12      500.37      501.39      8.42 o 
  -2   9  12       20.07       15.74      1.53 o 
  -1   9  12      109.04      110.35      3.29 o 
   0   9  12       38.96       34.05      1.85 o 
   1   9  12      188.14      187.44      4.68 o 
   2   9  12       19.96       19.31      2.00 o 
   3   9  12        5.27        4.48      1.93 o 
   4   9  12      106.40      109.09      3.42 o 
   5   9  12        0.31       -1.03      3.23 o 
   6   9  12        0.66       -0.82      7.48 o 
  -9  10  12       73.14       88.05      5.66 o 
  -8  10  12        1.03       -0.16      1.84 o 
  -7  10  12        7.70        8.33      2.35 o 
  -6  10  12      100.75      102.31      2.47 o 
  -5  10  12      192.89      201.49      4.00 o 
  -4  10  12       33.94       33.61      2.19 o 
  -3  10  12       75.85       84.70      3.42 o 
  -2  10  12        6.73        8.18      1.42 o 
  -1  10  12       53.99       61.82      2.35 o 
   0  10  12       34.22       33.75      1.95 o 
   1  10  12       19.20       18.96      2.07 o 
   2  10  12       30.40       25.94      2.25 o 
   3  10  12       38.40       40.98      2.66 o 
   4  10  12      301.28      297.39      7.31 o 
   5  10  12      223.94      231.02      9.66 o 
  -8  11  12        1.23       11.07      3.91 o 
  -7  11  12       71.75       76.14      5.86 o 
  -6  11  12        0.21        1.70      1.88 o 
  -5  11  12       45.73       49.15      2.70 o 
  -4  11  12       53.96       57.58      3.02 o 
  -3  11  12        0.13       -1.21      1.21 o 
  -2  11  12       56.74       53.06      2.63 o 
  -1  11  12      257.31      262.02      4.67 o 
   0  11  12        1.87       -0.42      1.26 o 
   1  11  12       55.53       50.83      3.06 o 
   2  11  12      226.44      216.95      6.26 o 
   3  11  12       11.71       11.21      1.90 o 
   4  11  12        5.58        0.27      7.37 o 
  -6  12  12        0.56        0.81      3.42 o 
  -5  12  12        3.81        4.64      1.63 o 
  -4  12  12        7.15        8.55      1.87 o 
  -3  12  12        6.35        5.47      1.76 o 
  -2  12  12        1.49        0.44      1.59 o 
  -1  12  12        2.09       -0.48      1.35 o 
   0  12  12        0.40       -1.55      1.55 o 
   1  12  12       27.82       28.60      3.69 o 
   2  12  12       51.69       52.81      9.87 o 
  -2  13  12       61.66       67.72      7.79 o 
  -1  13  12       47.50       33.91      7.74 o 
 -14   1  13      132.88      147.25      7.01 o 
 -13   1  13      180.40      185.53      7.56 o 
 -12   1  13        0.43        1.66      1.75 o 
 -11   1  13      277.30      281.24     12.31 o 
 -10   1  13       24.33       34.32      3.51 o 
  -9   1  13      104.36       89.04      4.42 o 
  -8   1  13       29.38       25.47      2.10 o 
  -7   1  13      362.53      363.03      6.87 o 
  -6   1  13      299.99      283.86      5.18 o 
  -5   1  13        4.18        9.05      0.42 o 
  -4   1  13        5.61        2.05      0.41 o 
  -3   1  13     1557.05     1612.65     11.96 o 
  -2   1  13        1.25        0.80      0.45 o 
  -1   1  13     1676.21     1748.77     13.04 o 
   0   1  13       43.01       45.56      1.25 o 
   1   1  13       24.14       16.17      1.18 o 
   2   1  13        1.96        2.95      0.80 o 
   3   1  13      970.61      958.92     10.32 o 
   4   1  13        5.40        5.53      0.97 o 
   5   1  13       17.76       18.50      1.04 o 
   6   1  13      104.73      122.54      6.28 o 
   7   1  13      137.61      138.92      6.99 o 
   8   1  13       20.53       27.73      7.54 o 
 -14   2  13        0.44       -0.60      3.32 o 
 -13   2  13       62.71       73.99      5.29 o 
 -12   2  13        3.46       10.13      2.73 o 
 -11   2  13       55.31       53.65      4.45 o 
 -10   2  13       18.42       17.41      2.85 o 
  -9   2  13      760.90      743.14     12.32 o 
  -8   2  13        2.01       -0.19      1.28 o 
  -7   2  13        0.41        0.40      1.02 o 
  -6   2  13     1161.39     1155.04     17.02 o 
  -5   2  13      780.75      758.92      7.49 o 
  -4   2  13      366.93      346.08      6.97 o 
  -3   2  13     1229.74     1229.39     10.83 o 
  -2   2  13       41.05       56.31      1.28 o 
  -1   2  13        4.84        5.82      0.74 o 
   0   2  13     1277.07     1265.72      9.92 o 
   1   2  13     1345.02     1297.75     10.22 o 
   2   2  13      248.30      242.56      3.98 o 
   3   2  13       59.88       81.73      2.32 o 
   4   2  13      186.24      203.94      3.68 o 
   5   2  13      449.51      405.63      6.25 o 
   6   2  13        3.38        4.83      2.79 o 
   7   2  13      337.08      345.55     10.63 o 
   8   2  13        8.25        8.53      4.05 o 
 -13   3  13        0.27        2.20      2.76 o 
 -12   3  13       24.55       22.40      4.51 o 
 -11   3  13        4.66        4.25      1.81 o 
 -10   3  13       76.36       76.45      4.47 o 
  -9   3  13      274.72      281.45      8.60 o 
  -8   3  13      232.98      257.24      5.99 o 
  -7   3  13      204.58      191.56      4.88 o 
  -6   3  13      559.07      503.68      8.68 o 
  -5   3  13       86.82       80.19      1.49 o 
  -4   3  13       12.41       10.40      1.34 o 
  -3   3  13      460.40      496.73      5.21 o 
  -2   3  13      710.59      706.60      6.92 o 
  -1   3  13        0.46        5.33      0.64 o 
   0   3  13      711.86      723.12      6.32 o 
   1   3  13      284.35      315.30      3.84 o 
   2   3  13      271.71      254.39      4.17 o 
   3   3  13      139.93      143.15      3.06 o 
   4   3  13        4.44        1.07      1.13 o 
   5   3  13       36.03       29.65      1.23 o 
   6   3  13      102.53      102.17      6.83 o 
   7   3  13      480.56      489.02     28.60 o 
   8   3  13        9.32       10.17      5.50 o 
 -13   4  13        9.01       13.40      3.23 o 
 -12   4  13       25.28       27.33      3.75 o 
 -11   4  13        2.24        5.82      2.36 o 
 -10   4  13       18.06       19.65      2.00 o 
  -9   4  13        2.83        1.46      1.65 o 
  -8   4  13      149.42      146.04      7.03 o 
  -7   4  13      421.96      382.02      7.96 o 
  -6   4  13      170.44      174.50      4.56 o 
  -5   4  13      340.65      379.45      4.72 o 
  -4   4  13       88.68      101.79      2.59 o 
  -3   4  13      267.09      239.57      3.06 o 
  -2   4  13      743.14      659.88      6.68 o 
  -1   4  13      175.74      171.39      2.42 o 
   0   4  13      464.87      458.13      4.92 o 
   1   4  13       67.66       66.85      2.37 o 
   2   4  13      484.02      497.78      6.53 o 
   3   4  13       92.22       82.15      2.71 o 
   4   4  13        1.40        0.60      0.85 o 
   5   4  13      818.40      814.12      8.97 o 
   6   4  13       24.34       19.39      3.03 o 
   7   4  13        5.53       10.15      3.38 o 
   8   4  13       54.39       57.13      8.37 o 
 -13   5  13        2.49        2.82      2.50 o 
 -12   5  13       36.23       34.67      4.21 o 
 -11   5  13      158.87      169.21      7.38 o 
 -10   5  13      312.09      304.46      9.25 o 
  -9   5  13       18.15       19.42      1.95 o 
  -8   5  13       31.89       26.45      2.08 o 
  -7   5  13      301.95      290.49      6.50 o 
  -6   5  13      453.31      407.03      6.53 o 
  -5   5  13       77.96       63.73      1.75 o 
  -4   5  13       48.70       49.91      2.02 o 
  -3   5  13      272.81      292.76      3.92 o 
  -2   5  13      381.23      337.46      4.00 o 
  -1   5  13      561.28      591.42      5.95 o 
   0   5  13        1.07        3.21      0.84 o 
   1   5  13      942.41      904.33      8.42 o 
   2   5  13      158.44      177.55      3.58 o 
   3   5  13      217.02      226.70      5.91 o 
   4   5  13      104.10      103.68      2.70 o 
   5   5  13       49.44       50.18      2.20 o 
   6   5  13        5.54        8.60      2.90 o 
   7   5  13       95.26       81.96      4.95 o 
 -12   6  13       97.14      105.88      6.38 o 
 -11   6  13        0.28        3.99      2.32 o 
 -10   6  13       81.73       75.84      4.02 o 
  -9   6  13        5.11        3.49      1.71 o 
  -8   6  13       20.51       19.67      1.93 o 
  -7   6  13      130.01      144.16      3.96 o 
  -6   6  13       99.45       90.00      3.13 o 
  -5   6  13      142.53      130.21      2.64 o 
  -4   6  13      610.78      570.09      6.94 o 
  -3   6  13       35.44       24.67      1.34 o 
  -2   6  13      876.71      806.17      7.66 o 
  -1   6  13      120.63      129.43      2.69 o 
   0   6  13        8.00        7.38      1.01 o 
   1   6  13       61.32       58.13      2.01 o 
   2   6  13      233.50      238.06      4.29 o 
   3   6  13        3.51        3.94      1.12 o 
   4   6  13      328.52      334.76      5.33 o 
   5   6  13      112.32      111.02      3.19 o 
   6   6  13       47.71       41.40      3.90 o 
   7   6  13       32.95       33.84      3.75 o 
 -12   7  13        6.54        8.79      3.15 o 
 -11   7  13       64.63       59.93      6.23 o 
 -10   7  13        0.25        3.77      1.91 o 
  -9   7  13      152.04      158.86      5.61 o 
  -8   7  13      652.04      637.01     14.68 o 
  -7   7  13      145.02      148.76      4.70 o 
  -6   7  13       46.29       47.88      1.34 o 
  -5   7  13        9.22        7.14      0.91 o 
  -4   7  13       20.14       11.80      1.11 o 
  -3   7  13      361.93      308.52      4.37 o 
  -2   7  13        2.69        0.99      0.80 o 
  -1   7  13      232.24      228.14      4.05 o 
   0   7  13       52.37       44.88      1.87 o 
   1   7  13        4.79        8.05      1.27 o 
   2   7  13        1.79        0.22      1.19 o 
   3   7  13        0.74        0.61      1.59 o 
   4   7  13       29.70       27.19      2.55 o 
   5   7  13       64.78       70.93      4.46 o 
   6   7  13        0.28        0.08      2.42 o 
   7   7  13      130.01      135.90     10.37 o 
 -11   8  13        8.48        2.54      4.05 o 
 -10   8  13        9.55       11.45      2.52 o 
  -9   8  13        7.32       10.04      2.31 o 
  -8   8  13      112.56      126.48      4.95 o 
  -7   8  13      798.48      726.55     13.02 o 
  -6   8  13       64.08       77.61      2.36 o 
  -5   8  13       96.80      102.31      2.58 o 
  -4   8  13       88.69       88.46      2.34 o 
  -3   8  13       10.32       13.00      1.86 o 
  -2   8  13       31.48       36.48      1.97 o 
  -1   8  13       27.62       29.04      1.65 o 
   0   8  13      312.26      299.02      4.83 o 
   1   8  13      272.85      273.31      4.88 o 
   2   8  13      206.27      209.18      5.91 o 
   3   8  13       72.80       74.62      5.14 o 
   4   8  13      604.86      638.23      9.79 o 
   5   8  13        3.59        1.28      2.59 o 
   6   8  13       11.05       10.41      3.25 o 
 -10   9  13        7.34        5.38      2.36 o 
  -9   9  13       17.64       18.32      2.71 o 
  -8   9  13        9.94        7.28      2.17 o 
  -7   9  13      183.18      187.86      5.99 o 
  -6   9  13       70.64       76.53      2.00 o 
  -5   9  13       47.28       48.14      1.91 o 
  -4   9  13        9.64        8.07      1.36 o 
  -3   9  13        0.13        0.31      1.15 o 
  -2   9  13      559.09      566.02      7.68 o 
  -1   9  13       32.10       30.33      1.78 o 
   0   9  13       64.00       67.29      2.36 o 
   1   9  13       38.71       41.28      2.61 o 
   2   9  13       29.04       27.03      2.29 o 
   3   9  13        5.89        4.20      1.98 o 
   4   9  13      448.36      471.56      7.60 o 
   5   9  13        8.95        4.81      1.75 o 
  -9  10  13       19.51       18.97      6.83 o 
  -8  10  13       12.71        7.24      2.21 o 
  -7  10  13       13.48       11.56      2.42 o 
  -6  10  13       68.21       73.32      2.64 o 
  -5  10  13      330.97      317.98      5.63 o 
  -4  10  13        0.85        1.12      1.26 o 
  -3  10  13       12.49       13.38      2.09 o 
  -2  10  13       25.08       25.91      1.98 o 
  -1  10  13      201.54      199.04      3.91 o 
   0  10  13        8.76        9.99      1.38 o 
   1  10  13       73.52       72.23      3.19 o 
   2  10  13       87.71       85.04      3.40 o 
   3  10  13        1.73        1.85      1.50 o 
   4  10  13       54.74       63.07      4.67 o 
  -8  11  13       82.12       92.71      8.00 o 
  -7  11  13        2.05        7.84      3.38 o 
  -6  11  13       53.09       58.68      2.80 o 
  -5  11  13      378.80      417.65      7.68 o 
  -4  11  13       76.69       71.94      3.44 o 
  -3  11  13        1.34        0.39      1.36 o 
  -2  11  13       58.17       53.98      2.68 o 
  -1  11  13        0.03       -1.09      1.09 o 
   0  11  13       30.76       27.37      2.13 o 
   1  11  13       13.42       11.34      1.93 o 
   2  11  13      153.92      151.88      4.57 o 
   3  11  13        0.93        1.33      3.68 o 
  -5  12  13       63.27       68.02      5.39 o 
  -4  12  13      119.78      114.92      4.13 o 
  -3  12  13       27.02       23.67      2.32 o 
  -2  12  13        1.78       -1.24      1.24 o 
  -1  12  13        0.01       -1.09      1.58 o 
   0  12  13        6.88        8.91      1.79 o 
   1  12  13      124.65      119.14      7.24 o 
 -13   0  14      104.45      128.93      6.40 o 
 -12   0  14      816.92      784.48     24.64 o 
 -11   0  14      768.35      773.97     23.88 o 
 -10   0  14       66.10       53.85      6.16 o 
  -9   0  14      350.49      333.23     12.82 o 
  -8   0  14       23.51       20.64      2.69 o 
  -7   0  14       12.38       10.44      1.59 o 
  -6   0  14      285.49      315.92      7.15 o 
  -5   0  14      470.30      513.01      8.35 o 
  -4   0  14     1262.15     1393.91     22.25 o 
  -3   0  14      123.34      137.36      2.73 o 
  -2   0  14     2507.83     2626.73     26.78 o 
  -1   0  14      164.35      165.82      3.25 o 
   0   0  14      660.11      680.69      8.53 o 
   1   0  14     1260.82     1191.20     13.56 o 
   2   0  14      109.52      120.93      3.58 o 
   3   0  14       25.44       19.83      2.24 o 
   4   0  14       60.93       59.16      3.04 o 
   5   0  14      510.69      466.62      8.50 o 
   6   0  14      396.86      434.72     16.49 o 
   7   0  14      535.21      505.78     19.02 o 
   8   0  14       10.96       20.92      5.93 o 
 -14   1  14        0.15        6.52      3.93 o 
 -13   1  14        0.37       -0.40      1.80 o 
 -12   1  14        8.23        8.28      3.06 o 
 -11   1  14      144.48      133.81      6.12 o 
 -10   1  14        8.19        3.45      1.94 o 
  -9   1  14       82.79       92.16      3.53 o 
  -8   1  14       33.94       41.87      5.01 o 
  -7   1  14      108.42       93.64      3.26 o 
  -6   1  14     1021.20     1017.22     12.24 o 
  -5   1  14       99.93       99.81      1.75 o 
  -3   1  14      195.39      201.61      2.43 o 
  -2   1  14       53.11       45.73      1.22 o 
  -1   1  14        5.25        8.32      0.72 o 
   0   1  14      294.52      298.52      3.37 o 
   1   1  14       28.59       42.65      1.34 o 
   2   1  14      240.13      255.45      3.75 o 
   3   1  14      132.42      132.22      2.89 o 
   4   1  14      277.40      277.94      4.33 o 
   5   1  14       24.05       24.45      1.21 o 
   6   1  14       27.17       32.32      4.08 o 
   7   1  14      102.22      101.86      6.34 o 
   8   1  14        1.81        0.85      3.36 o 
 -13   2  14       27.19       21.53      3.51 o 
 -12   2  14      198.53      179.50      6.00 o 
 -11   2  14       76.35       77.89      5.04 o 
 -10   2  14      656.07      639.25     14.68 o 
  -9   2  14      550.79      527.70      9.73 o 
  -8   2  14        0.01        1.04      1.15 o 
  -7   2  14     1187.74     1194.32     17.06 o 
  -6   2  14       95.14       86.76      3.10 o 
  -5   2  14       43.76       41.78      1.25 o 
  -4   2  14        0.01        0.05      0.26 o 
  -3   2  14     1440.94     1392.89     11.24 o 
  -2   2  14        3.51        4.43      0.60 o 
  -1   2  14      105.42       98.56      1.78 o 
   0   2  14        7.25        2.68      0.65 o 
   1   2  14      122.21      132.87      2.21 o 
   2   2  14      135.65       95.25      3.49 o 
   3   2  14      130.44      137.08      3.01 o 
   4   2  14      273.82      274.46      4.34 o 
   5   2  14       25.69       21.88      1.17 o 
   6   2  14        6.72        4.02      2.99 o 
   7   2  14       10.01        8.82      3.38 o 
   8   2  14       39.88       40.14      4.89 o 
 -13   3  14        5.09        5.87      4.43 o 
 -12   3  14       20.82       27.34      3.72 o 
 -11   3  14      429.91      431.73      9.48 o 
 -10   3  14       19.53       17.59      2.21 o 
  -9   3  14        3.59        1.52      1.39 o 
  -8   3  14      165.92      171.09      4.82 o 
  -7   3  14       23.62       17.38      1.85 o 
  -6   3  14     1146.25     1077.68     18.40 o 
  -5   3  14      253.66      219.83      3.20 o 
  -4   3  14       14.12       11.91      2.33 o 
  -3   3  14      531.22      510.74      5.43 o 
  -2   3  14        8.78        9.01      0.75 o 
  -1   3  14      240.43      251.69      3.02 o 
   0   3  14       10.50       11.93      0.88 o 
   1   3  14     3054.41     2870.27     22.35 o 
   2   3  14        0.60       -0.06      0.86 o 
   3   3  14      336.88      313.85      4.88 o 
   4   3  14      349.88      334.85      5.00 o 
   5   3  14       37.96       39.20      1.43 o 
   6   3  14       42.56       45.17      4.54 o 
   7   3  14       58.78       58.19      5.26 o 
 -13   4  14       15.69       20.16      3.63 o 
 -12   4  14       22.93       21.10      3.38 o 
 -11   4  14      316.55      326.91     10.21 o 
 -10   4  14       65.19       66.66      3.87 o 
  -9   4  14      131.50      130.99      4.50 o 
  -8   4  14       46.73       53.98      3.09 o 
  -7   4  14       88.83      102.39      3.65 o 
  -6   4  14        0.59        1.37      0.58 o 
  -5   4  14       11.20       15.59      1.02 o 
  -4   4  14      318.58      327.59      4.51 o 
  -3   4  14     3117.62     3039.50     23.41 o 
  -2   4  14     2410.74     2382.48     18.76 o 
  -1   4  14       61.89       50.20      1.48 o 
   0   4  14     3253.76     3193.62     24.63 o 
   1   4  14      295.73      293.15      3.84 o 
   2   4  14       34.68       23.64      1.62 o 
   3   4  14       82.86       82.83      2.47 o 
   4   4  14       17.06       14.69      1.49 o 
   5   4  14        1.88        0.92      1.42 o 
   6   4  14      598.10      584.03     11.71 o 
   7   4  14       30.36       32.76      4.46 o 
 -13   5  14        0.00        2.89      2.58 o 
 -12   5  14      161.40      173.58      7.80 o 
 -11   5  14       15.01       16.51      3.15 o 
 -10   5  14       61.02       65.42      4.07 o 
  -9   5  14        3.66        3.89      1.38 o 
  -8   5  14        0.90        0.75      1.35 o 
  -7   5  14        0.06        0.85      1.22 o 
  -6   5  14       97.74       81.71      2.32 o 
  -5   5  14      281.25      240.98      3.69 o 
  -4   5  14      226.56      195.77      3.41 o 
  -3   5  14      214.53      214.48      3.31 o 
  -2   5  14       11.47        8.68      0.88 o 
  -1   5  14     1017.11     1014.94      9.90 o 
   0   5  14     2793.93     2742.26     23.26 o 
   1   5  14      127.67      117.40      2.45 o 
   2   5  14      136.50      155.24      3.64 o 
   3   5  14        0.05        0.63      0.94 o 
   4   5  14        0.98        0.41      1.18 o 
   5   5  14       31.95       29.95      1.41 o 
   6   5  14      123.95      127.69      5.58 o 
   7   5  14       45.57       47.30      4.49 o 
 -12   6  14       43.91       39.80      8.28 o 
 -11   6  14       16.59       19.64      4.55 o 
 -10   6  14        0.01       -0.05      1.62 o 
  -9   6  14        0.49       -0.37      1.26 o 
  -8   6  14      226.94      211.94      5.09 o 
  -7   6  14      492.32      467.56      7.94 o 
  -6   6  14       86.04       76.11      2.35 o 
  -5   6  14       40.37       29.09      1.56 o 
  -4   6  14       58.34       68.83      2.11 o 
  -3   6  14       86.75       78.85      2.07 o 
  -2   6  14        0.79        0.73      0.69 o 
  -1   6  14      626.91      635.12      7.07 o 
   0   6  14        0.32       -0.77      0.77 o 
   1   6  14      211.76      216.78      4.26 o 
   2   6  14      776.98      739.86      9.04 o 
   3   6  14        5.48        6.40      1.21 o 
   4   6  14        5.62        8.02      1.25 o 
   5   6  14      129.75      131.00      5.82 o 
   6   6  14        0.73        1.66      2.55 o 
   7   6  14      253.40      253.38     11.09 o 
 -12   7  14       70.28       73.35      6.07 o 
 -11   7  14       39.49       40.16      3.60 o 
 -10   7  14        5.60        2.98      1.88 o 
  -9   7  14      452.53      458.23     10.03 o 
  -8   7  14        0.64        1.13      1.36 o 
  -7   7  14        3.53        3.61      1.37 o 
  -6   7  14      149.11      154.07      2.60 o 
  -5   7  14       94.68       88.70      2.19 o 
  -4   7  14        0.40        0.16      0.74 o 
  -3   7  14       13.05       13.72      1.34 o 
  -2   7  14      447.75      455.15      5.77 o 
  -1   7  14        6.00        5.21      0.99 o 
   0   7  14      443.82      440.71      5.76 o 
   1   7  14       18.87       14.85      1.67 o 
   2   7  14       79.48       76.95      3.03 o 
   3   7  14      413.89      418.04      7.92 o 
   4   7  14      244.66      233.78      4.39 o 
   5   7  14       84.83       96.88      3.28 o 
   6   7  14       27.05       22.42      3.41 o 
 -11   8  14       91.36      102.92      6.42 o 
 -10   8  14      171.74      156.97      6.08 o 
  -9   8  14       22.50       25.38      2.97 o 
  -8   8  14       64.50       71.00      5.34 o 
  -7   8  14       46.37       52.50      3.01 o 
  -6   8  14        3.55        5.06      0.86 o 
  -5   8  14       72.78       72.76      3.00 o 
  -4   8  14        0.28        0.59      0.85 o 
  -3   8  14       23.89       22.83      1.85 o 
  -2   8  14      263.80      254.86      4.55 o 
  -1   8  14        0.14        0.89      0.96 o 
   0   8  14      199.42      205.27      3.81 o 
   1   8  14       24.11       21.45      2.03 o 
   2   8  14        0.17       -0.67      1.25 o 
   3   8  14        8.67       12.72      1.76 o 
   4   8  14       31.60       33.09      3.84 o 
   5   8  14       24.66       24.93      2.38 o 
   6   8  14       19.63        8.65      7.85 o 
 -10   9  14       53.68       67.92      5.85 o 
  -9   9  14       76.76       62.91      4.33 o 
  -8   9  14       40.69       42.37      3.54 o 
  -7   9  14        0.40        3.34      1.87 o 
  -6   9  14       86.88       83.34      2.64 o 
  -5   9  14       70.45       71.01      2.21 o 
  -4   9  14       25.58       23.67      2.26 o 
  -3   9  14       14.37       13.44      1.67 o 
  -2   9  14       52.21       57.70      2.49 o 
  -1   9  14       24.28       28.93      2.37 o 
   0   9  14       25.40       26.56      1.75 o 
   1   9  14       15.28       16.98      1.98 o 
   2   9  14       41.49       34.44      2.99 o 
   3   9  14        1.85        1.62      1.68 o 
   4   9  14       14.96       14.76      1.80 o 
   5   9  14        0.85       -1.40      1.40 o 
  -9  10  14        6.76        6.40      3.73 o 
  -8  10  14      382.66      391.75     11.44 o 
  -7  10  14      108.57      115.01      5.00 o 
  -6  10  14       11.98       15.41      1.89 o 
  -5  10  14        3.17        1.57      1.22 o 
  -4  10  14        4.50        3.49      1.31 o 
  -3  10  14      240.49      250.29      5.38 o 
  -2  10  14       13.28       12.65      1.69 o 
  -1  10  14        1.59        0.20      1.08 o 
   0  10  14      108.37      104.70      3.34 o 
   1  10  14      111.52      116.01      5.34 o 
   2  10  14      456.47      457.84      8.08 o 
   3  10  14       21.69       25.24      2.68 o 
   4  10  14        4.46       -1.53      6.22 o 
  -8  11  14       15.05       31.63      5.30 o 
  -7  11  14       80.49       90.06      8.99 o 
  -6  11  14       10.71       13.06      1.47 o 
  -5  11  14      434.71      451.43      8.15 o 
  -4  11  14      100.81      101.80      3.50 o 
  -3  11  14        0.56       -1.63      1.63 o 
  -2  11  14       71.74       76.42      2.97 o 
  -1  11  14       13.22       11.52      1.55 o 
   0  11  14       45.01       38.85      2.48 o 
   1  11  14       21.27       20.14      2.40 o 
   2  11  14       36.72       38.30      6.19 o 
  -4  12  14       80.65       84.26      8.57 o 
  -3  12  14        2.93        0.69      1.54 o 
  -2  12  14        8.36        8.94      1.68 o 
  -1  12  14        2.12        1.53      1.29 o 
   0  12  14       36.17       32.33      2.75 o 
 -14   1  15       75.57       84.57      5.52 o 
 -13   1  15       28.66       29.89      3.18 o 
 -12   1  15      113.64      118.10     15.83 o 
 -11   1  15       31.98       32.51      3.72 o 
 -10   1  15        2.95        3.25      2.57 o 
  -9   1  15      237.95      244.81      5.95 o 
  -8   1  15      499.92      482.90      9.13 o 
  -7   1  15      751.00      754.64     11.82 o 
  -6   1  15        4.48        5.91      1.23 o 
  -5   1  15      232.50      212.84      2.81 o 
  -4   1  15      321.29      302.25      4.83 o 
  -3   1  15     1541.70     1579.52     11.96 o 
  -2   1  15        0.33        3.14      0.65 o 
  -1   1  15     1068.57     1082.97      8.80 o 
   0   1  15      103.09       85.25      1.80 o 
   1   1  15      885.85      845.67      7.38 o 
   2   1  15      115.41      108.17      2.71 o 
   3   1  15      634.50      582.92      7.28 o 
   4   1  15       13.84       15.69      1.41 o 
   5   1  15      424.48      435.72      5.85 o 
   6   1  15       19.12       14.66      3.44 o 
   7   1  15        1.25        1.33      4.09 o 
 -13   2  15      198.14      200.92      8.26 o 
 -12   2  15      322.77      348.08      8.66 o 
 -11   2  15      152.09      156.45      6.67 o 
 -10   2  15       60.28       53.95      3.41 o 
  -9   2  15       63.60       64.45      3.16 o 
  -8   2  15      724.00      662.95     11.12 o 
  -7   2  15     1009.86      907.68     13.80 o 
  -6   2  15      210.19      197.42      4.79 o 
  -5   2  15      190.12      194.42      2.98 o 
  -4   2  15       34.34       23.81      1.39 o 
  -3   2  15     1498.50     1481.85     11.34 o 
  -2   2  15     1172.31     1148.06      9.18 o 
  -1   2  15      258.94      253.33      3.08 o 
   0   2  15       47.49       43.17      1.38 o 
   1   2  15      326.68      371.06      5.12 o 
   2   2  15        1.82       -0.11      0.87 o 
   3   2  15      340.42      337.08      5.92 o 
   4   2  15        9.45       11.94      1.24 o 
   5   2  15       54.13       51.18      1.67 o 
   6   2  15        3.57        0.45      3.04 o 
   7   2  15      225.19      203.95      8.50 o 
 -13   3  15        4.25        3.40      2.71 o 
 -12   3  15       40.22       38.49      4.21 o 
 -11   3  15        6.75        8.89      4.78 o 
 -10   3  15       14.79       16.11      2.31 o 
  -9   3  15      156.73      156.15      4.87 o 
  -8   3  15        5.34        3.04      1.38 o 
  -7   3  15       60.23       54.12      2.71 o 
  -6   3  15      124.38      129.70      2.76 o 
  -5   3  15      378.81      380.86      4.81 o 
  -4   3  15       88.75      103.51      5.48 o 
  -3   3  15       22.94       32.28      1.85 o 
  -2   3  15      385.23      370.94      3.91 o 
  -1   3  15       21.63       20.87      1.07 o 
   0   3  15       36.03       36.44      1.35 o 
   1   3  15        3.01        9.25      1.00 o 
   2   3  15       14.38       11.38      1.29 o 
   3   3  15       20.29       18.75      1.49 o 
   4   3  15      300.61      291.81      4.69 o 
   5   3  15      357.85      378.51      5.03 o 
   6   3  15        6.07        1.61      3.04 o 
   7   3  15       33.13       42.10      5.04 o 
 -13   4  15        2.88        2.19      2.26 o 
 -12   4  15        9.65       17.64      3.32 o 
 -11   4  15        0.12        1.86      1.96 o 
 -10   4  15        0.96        0.85      1.43 o 
  -9   4  15      115.64      113.88      4.24 o 
  -8   4  15      196.33      188.07      5.23 o 
  -7   4  15      100.80       86.76      3.43 o 
  -6   4  15       80.67       78.69      2.84 o 
  -5   4  15      151.41      152.37      2.76 o 
  -4   4  15       74.01       58.31      1.85 o 
  -3   4  15      107.51      128.01      2.27 o 
  -2   4  15      108.23      107.00      2.09 o 
  -1   4  15       55.17       55.10      1.63 o 
   0   4  15       43.17       44.90      1.99 o 
   1   4  15      183.07      182.49      2.99 o 
   2   4  15      119.79      102.60      2.80 o 
   3   4  15       17.78       15.65      1.45 o 
   4   4  15       17.38       19.97      1.54 o 
   5   4  15       28.94       29.05      2.22 o 
   6   4  15       78.75       78.90      4.92 o 
   7   4  15        2.25        0.09      3.05 o 
 -13   5  15       14.96       14.82      3.33 o 
 -12   5  15        0.02       -2.11      2.16 o 
 -11   5  15       25.49       23.99      2.82 o 
 -10   5  15       45.96       39.79      2.78 o 
  -9   5  15       74.83       73.40      3.14 o 
  -8   5  15       13.54       16.88      2.06 o 
  -7   5  15      134.68      112.75      4.00 o 
  -6   5  15        5.54        5.48      0.95 o 
  -5   5  15        6.45       16.53      1.15 o 
  -4   5  15     1424.06     1268.77     13.11 o 
  -3   5  15       78.32       76.95      2.00 o 
  -2   5  15      252.33      231.03      3.30 o 
  -1   5  15      387.36      399.09      5.09 o 
   0   5  15     1370.64     1361.10     12.78 o 
   1   5  15      524.21      537.37      8.45 o 
   2   5  15        2.67        3.47      1.10 o 
   3   5  15       81.10       75.01      3.96 o 
   4   5  15      244.78      237.84      4.28 o 
   5   5  15       16.11       12.39      2.94 o 
   6   5  15       72.64       72.97      4.79 o 
   7   5  15      184.23      209.73     11.93 o 
 -12   6  15      132.32      131.08      6.96 o 
 -11   6  15       25.06       24.55      2.98 o 
 -10   6  15        0.03        0.42      1.56 o 
  -9   6  15        0.81        1.51      1.40 o 
  -8   6  15      140.45      119.95      3.83 o 
  -7   6  15      194.87      169.95      4.96 o 
  -6   6  15      177.41      157.21      2.70 o 
  -5   6  15       82.03       69.31      2.04 o 
  -4   6  15        2.81        8.05      1.06 o 
  -3   6  15       17.26       25.04      1.56 o 
  -2   6  15      470.29      421.54      6.25 o 
  -1   6  15       66.15       61.72      2.06 o 
   0   6  15        5.88        8.95      1.12 o 
   1   6  15        5.37        5.52      1.48 o 
   2   6  15      138.38      134.37      3.74 o 
   3   6  15       36.94       38.90      2.37 o 
   4   6  15       51.15       52.40      2.24 o 
   5   6  15       39.50       38.63      2.32 o 
   6   6  15        0.31       -3.89      4.34 o 
 -12   7  15        0.66        2.99      2.61 o 
 -11   7  15      103.09      116.87      5.22 o 
 -10   7  15       44.97       50.17      3.84 o 
  -9   7  15       85.80       88.98      4.36 o 
  -8   7  15       31.99       30.47      2.40 o 
  -7   7  15       54.28       55.77      3.04 o 
  -6   7  15        1.70       -0.11      0.67 o 
  -5   7  15        0.04        0.85      0.77 o 
  -4   7  15       48.65       45.60      1.84 o 
  -3   7  15      110.16       99.78      4.16 o 
  -2   7  15        0.35        0.33      0.82 o 
  -1   7  15      128.12      118.02      2.78 o 
   0   7  15       64.07       59.50      2.19 o 
   1   7  15       45.88       39.37      2.49 o 
   2   7  15       70.25       65.77      2.89 o 
   3   7  15       22.95       24.15      2.06 o 
   4   7  15        0.27       -1.12      1.12 o 
   5   7  15        9.64       14.20      2.77 o 
   6   7  15       34.83       35.47      9.24 o 
 -11   8  15        0.81        1.18      2.54 o 
 -10   8  15        3.80        5.83      2.75 o 
  -9   8  15       10.24        6.84      2.13 o 
  -8   8  15      144.78      166.73      5.69 o 
  -7   8  15      104.31      100.12      3.69 o 
  -6   8  15        0.05        0.77      0.77 o 
  -5   8  15      227.76      236.99      3.86 o 
  -4   8  15      197.76      190.23      4.49 o 
  -3   8  15       57.44       51.94      2.51 o 
  -2   8  15      211.97      215.25      4.23 o 
  -1   8  15        0.06       -0.89      0.92 o 
   0   8  15       13.22       15.28      1.45 o 
   1   8  15       69.43       68.43      4.63 o 
   2   8  15      890.64      933.26     16.56 o 
   3   8  15       14.49       13.06      1.79 o 
   4   8  15        1.03       -1.44      1.44 o 
   5   8  15       32.95       33.21      2.65 o 
 -10   9  15      216.53      199.66      8.49 o 
  -9   9  15      348.43      331.26      8.95 o 
  -8   9  15        0.03        1.19      1.72 o 
  -7   9  15      100.88       96.68      2.71 o 
  -6   9  15       14.34       20.50      1.33 o 
  -5   9  15       64.37       66.39      2.62 o 
  -4   9  15      131.43      132.10      3.68 o 
  -3   9  15        0.58        1.26      1.28 o 
  -2   9  15       12.46       15.89      1.69 o 
  -1   9  15       60.21       63.80      3.60 o 
   0   9  15      174.36      180.17      3.75 o 
   1   9  15       11.17       12.96      1.85 o 
   2   9  15        8.13        6.65      1.63 o 
   3   9  15        2.40        0.68      1.40 o 
   4   9  15       34.99       36.22      2.37 o 
  -9  10  15        9.33        9.14      3.12 o 
  -8  10  15       50.52       41.45      4.36 o 
  -7  10  15       11.66       15.52      1.51 o 
  -6  10  15      397.01      405.07      9.56 o 
  -5  10  15        4.73        1.80      1.53 o 
  -4  10  15       92.45       92.51      3.26 o 
  -3  10  15       46.47       43.97      2.84 o 
  -2  10  15       16.72       16.25      1.77 o 
  -1  10  15      125.00      131.34      3.31 o 
   0  10  15        3.22        1.64      1.32 o 
   1  10  15        0.83       -0.83      2.64 o 
   2  10  15       58.53       57.21      3.18 o 
   3  10  15       40.20       33.72      4.83 o 
  -8  11  15        1.37       16.80      4.02 o 
  -6  11  15       45.32       47.66      2.36 o 
  -5  11  15        0.04       -0.21      2.54 o 
  -4  11  15       27.88       26.14      2.24 o 
  -3  11  15       53.15       50.92      2.92 o 
  -2  11  15        0.93       -0.61      1.28 o 
  -1  11  15      122.77      137.16      3.52 o 
   0  11  15      297.02      292.45      5.75 o 
   1  11  15        4.93        2.21      1.71 o 
   2  11  15        5.68       -2.39      6.77 o 
  -3  12  15       54.50       49.33      7.48 o 
  -2  12  15       55.82       53.77      4.17 o 
  -1  12  15       17.62       14.57      2.22 o 
 -14   0  16       20.70       30.92      7.44 o 
 -13   0  16      512.07      502.46     19.20 o 
 -12   0  16       22.33       31.42      5.61 o 
 -11   0  16      378.69      390.65     15.46 o 
 -10   0  16        0.17       -2.25      2.25 o 
  -9   0  16        1.23       -1.82      1.82 o 
  -8   0  16      179.67      176.48      8.84 o 
  -7   0  16      233.39      232.19      9.80 o 
  -6   0  16        4.88        5.08      2.02 o 
  -5   0  16      480.47      448.00      7.18 o 
  -4   0  16      208.49      211.62      4.24 o 
  -3   0  16      107.52      109.16      2.60 o 
  -2   0  16     1805.24     1801.82     19.31 o 
  -1   0  16      457.44      473.33      6.67 o 
   0   0  16       17.06       15.65      1.42 o 
   1   0  16      407.78      332.89      6.53 o 
   2   0  16      238.13      258.47      5.56 o 
   3   0  16      718.06      701.44     13.17 o 
   4   0  16       82.11       84.66      3.67 o 
   5   0  16      128.93      134.77      6.90 o 
   6   0  16        6.18        9.07      5.11 o 
   7   0  16       27.53       24.58      5.92 o 
 -13   1  16       83.30       88.08      4.64 o 
 -12   1  16      313.46      311.36     14.13 o 
 -11   1  16      146.48      147.96      6.60 o 
 -10   1  16        6.18        5.58      2.18 o 
  -9   1  16       27.98       28.62      3.24 o 
  -8   1  16      354.37      357.24      7.29 o 
  -7   1  16        2.06        1.15      1.12 o 
  -6   1  16      786.05      782.49     12.01 o 
  -5   1  16      275.59      269.54      3.69 o 
  -4   1  16     1191.30     1183.47     10.88 o 
  -3   1  16      139.46      139.96      2.12 o 
  -2   1  16        3.14        6.19      0.73 o 
  -1   1  16       49.29       52.36      1.46 o 
   0   1  16      843.16      809.76      7.14 o 
   1   1  16      143.52      137.35      2.33 o 
   2   1  16       85.61       92.34      2.60 o 
   3   1  16       12.89        7.66      1.19 o 
   4   1  16      298.94      326.42      5.42 o 
   5   1  16      245.25      255.47      4.06 o 
   6   1  16      227.51      228.74      8.85 o 
   7   1  16       36.47       32.70      4.65 o 
 -13   2  16       45.56       49.01      4.87 o 
 -12   2  16        0.91        4.04      2.34 o 
 -11   2  16       16.19       13.12      2.80 o 
 -10   2  16      164.93      169.55      5.24 o 
  -9   2  16      135.58      132.54      4.42 o 
  -8   2  16       41.89       42.54      2.77 o 
  -7   2  16       72.94       69.71      3.00 o 
  -6   2  16       35.35       31.49      1.91 o 
  -5   2  16      119.90      114.26      2.28 o 
  -4   2  16      299.50      279.30      4.05 o 
  -3   2  16      174.92      173.05      2.41 o 
  -2   2  16      165.93      167.00      2.43 o 
  -1   2  16      512.10      499.48      4.95 o 
   0   2  16       12.94        6.92      0.82 o 
   1   2  16      272.16      232.77      4.41 o 
   2   2  16       21.87       21.08      1.58 o 
   3   2  16       61.91       59.97      2.62 o 
   4   2  16       84.68       93.86      2.61 o 
   5   2  16        1.36       -0.18      0.75 o 
   6   2  16      219.74      206.25     10.44 o 
   7   2  16        4.49       -3.66      5.04 o 
 -13   3  16      166.14      167.82      7.90 o 
 -12   3  16      231.39      224.71      6.93 o 
 -11   3  16        2.12       -0.18      1.98 o 
 -10   3  16       90.15       82.21      3.87 o 
  -9   3  16      555.60      578.62     10.65 o 
  -8   3  16      677.30      641.82     11.13 o 
  -7   3  16        3.70        1.45      1.22 o 
  -6   3  16        0.88       -1.15      1.26 o 
  -5   3  16     1562.56     1541.47     15.11 o 
  -4   3  16      581.80      588.28      6.95 o 
  -3   3  16      186.85      192.05      3.57 o 
  -2   3  16      214.83      233.78      5.24 o 
  -1   3  16      146.44      144.93      2.35 o 
   0   3  16        8.83        1.49      0.77 o 
   1   3  16     1446.37     1447.68     12.45 o 
   2   3  16      227.26      206.17      3.94 o 
   3   3  16       53.02       58.22      2.25 o 
   4   3  16      294.34      294.14      4.78 o 
   5   3  16      151.32      142.86      3.78 o 
   6   3  16       28.40       22.51      4.10 o 
   7   3  16        0.50       -3.82      3.82 o 
 -13   4  16        0.78        3.92      2.42 o 
 -12   4  16      144.44      150.97      7.15 o 
 -11   4  16        0.03       -1.07      1.29 o 
 -10   4  16       46.94       45.32      3.24 o 
  -9   4  16       68.86       72.92      3.53 o 
  -8   4  16      149.32      133.38      4.47 o 
  -7   4  16      116.08      100.96      3.77 o 
  -6   4  16      141.79      135.42      3.15 o 
  -5   4  16      164.05      159.70      2.92 o 
  -4   4  16      495.43      462.28      5.96 o 
  -3   4  16      125.86      129.91      2.53 o 
  -2   4  16      847.09      862.69      8.06 o 
  -1   4  16       32.75       29.01      1.48 o 
   0   4  16       39.99       33.23      1.50 o 
   1   4  16        8.72       11.11      1.56 o 
   2   4  16      652.22      643.88      8.18 o 
   3   4  16      299.36      288.94      4.90 o 
   4   4  16       34.63       31.92      2.10 o 
   5   4  16        0.00       -2.56      3.23 o 
   6   4  16       86.20       91.23      6.20 o 
 -13   5  16        0.11        1.36      2.35 o 
 -12   5  16        4.78        7.23      3.93 o 
 -11   5  16       52.31       56.47      4.01 o 
 -10   5  16        7.78        3.99      1.50 o 
  -9   5  16       29.58       29.64      2.89 o 
  -8   5  16        0.01       -0.24      1.33 o 
  -7   5  16       11.83        9.44      1.75 o 
  -6   5  16        1.33        0.81      0.60 o 
  -5   5  16      134.42      138.66      2.80 o 
  -4   5  16       78.51       69.50      2.14 o 
  -3   5  16       60.88       55.50      1.98 o 
  -2   5  16       20.40       20.88      1.21 o 
  -1   5  16      314.53      321.50      4.54 o 
   0   5  16        6.12        4.72      1.02 o 
   1   5  16      169.60      168.83      3.62 o 
   2   5  16        5.94        5.98      1.27 o 
   3   5  16        0.33        0.34      1.45 o 
   4   5  16       73.07       73.48      2.52 o 
   5   5  16        0.25       -0.37      1.69 o 
   6   5  16       11.29        3.81      5.24 o 
 -12   6  16        3.60        8.07      2.93 o 
 -11   6  16       18.24       20.43      2.87 o 
 -10   6  16       32.62       42.11      3.52 o 
  -9   6  16        7.85        8.70      1.75 o 
  -8   6  16        3.15        2.88      1.38 o 
  -7   6  16      108.54      121.58      4.41 o 
  -6   6  16       40.07       39.22      2.15 o 
  -5   6  16       21.53       24.13      1.44 o 
  -4   6  16      373.14      367.78      7.93 o 
  -3   6  16      151.46      155.21      4.68 o 
  -2   6  16       44.80       46.99      2.48 o 
  -1   6  16       73.67       67.87      2.28 o 
   0   6  16     1226.78     1235.57     12.13 o 
   1   6  16       47.08       50.42      2.58 o 
   2   6  16       17.44       15.99      2.68 o 
   3   6  16      403.13      400.99      6.87 o 
   4   6  16      177.66      192.98      3.98 o 
   5   6  16        2.05        0.45      1.85 o 
   6   6  16       29.94       34.16      9.87 o 
 -12   7  16        0.51        7.25      4.06 o 
 -11   7  16       82.08       75.55      4.77 o 
 -10   7  16      225.37      221.53      6.90 o 
  -9   7  16        0.48        0.15      1.76 o 
  -8   7  16      101.51       99.37      3.71 o 
  -7   7  16       15.76       15.25      1.88 o 
  -6   7  16        2.07        0.93      0.73 o 
  -5   7  16      129.34      126.36      2.70 o 
  -4   7  16      521.52      525.67      6.44 o 
  -3   7  16       45.69       42.01      2.32 o 
  -2   7  16      145.08      148.11      3.10 o 
  -1   7  16      237.49      239.65      4.05 o 
   0   7  16     1629.20     1576.40     14.97 o 
   1   7  16        2.30       -0.41      1.74 o 
   2   7  16      202.70      212.69      4.90 o 
   3   7  16        0.01        2.19      1.35 o 
   4   7  16       38.83       42.40      3.15 o 
   5   7  16      404.10      416.76      8.20 o 
 -11   8  16      153.33      149.89      7.43 o 
 -10   8  16        1.77        5.48      2.18 o 
  -9   8  16       30.28       38.00      3.46 o 
  -8   8  16        3.28        4.00      2.93 o 
  -7   8  16       42.90       48.82      2.88 o 
  -6   8  16      301.76      306.33      4.36 o 
  -5   8  16        0.31        1.16      0.88 o 
  -4   8  16        0.01        1.70      1.12 o 
  -3   8  16       80.63       74.16      2.84 o 
  -2   8  16      230.18      231.59      4.50 o 
  -1   8  16       32.87       29.88      1.82 o 
   0   8  16       11.04       10.63      1.47 o 
   1   8  16        4.43        8.16      1.69 o 
   2   8  16      171.49      175.54      7.10 o 
   3   8  16       42.82       44.16      2.66 o 
   4   8  16        0.07       -1.60      1.68 o 
   5   8  16        0.29       -5.69      5.69 o 
 -10   9  16      268.63      259.40      9.82 o 
  -9   9  16        8.16       10.84      2.51 o 
  -8   9  16       97.27       98.73      5.93 o 
  -7   9  16       24.74       31.63      2.33 o 
  -6   9  16      141.91      156.46      3.04 o 
  -5   9  16       39.21       41.97      2.29 o 
  -4   9  16       13.73       12.29      1.63 o 
  -3   9  16       51.11       53.40      3.75 o 
  -2   9  16       55.38       56.50      2.75 o 
  -1   9  16       49.21       53.29      2.33 o 
   0   9  16       45.75       47.01      2.56 o 
   1   9  16        2.69        0.25      2.13 o 
   2   9  16       10.56        9.55      3.41 o 
   3   9  16        1.41       -1.24      1.36 o 
   4   9  16       28.49       27.37      8.06 o 
  -9  10  16       99.99      100.74      6.27 o 
  -8  10  16       35.34       45.90      3.88 o 
  -7  10  16       86.71       97.23      3.02 o 
  -6  10  16       33.36       32.11      1.93 o 
  -5  10  16        0.14       -0.90      1.14 o 
  -4  10  16       13.53       13.27      1.71 o 
  -3  10  16       24.10       16.91      1.98 o 
  -2  10  16       45.24       46.52      2.54 o 
  -1  10  16      159.43      170.64      3.81 o 
   0  10  16      100.87      105.68      3.59 o 
   1  10  16        0.31        1.69      1.55 o 
   2  10  16       32.60       36.66      4.33 o 
   3  10  16        1.89       -6.18      6.18 o 
  -6  11  16       67.22       69.14      2.87 o 
  -5  11  16        8.91        8.66      1.63 o 
  -4  11  16       10.40       10.18      1.79 o 
  -3  11  16       17.06       19.90      2.15 o 
  -2  11  16        0.00       -0.53      1.33 o 
  -1  11  16       57.58       56.46      2.60 o 
   0  11  16       18.97       15.81      1.92 o 
   1  11  16      119.77      118.61     12.35 o 
  -3  12  16        0.07       -4.40      4.47 o 
  -2  12  16        2.40       -2.46      2.46 o 
 -13   1  17      374.65      403.64     12.07 o 
 -12   1  17       78.27       79.65      5.65 o 
 -11   1  17       13.85       17.53      4.32 o 
 -10   1  17       47.05       45.77      4.11 o 
  -9   1  17      133.60      126.22      5.59 o 
  -8   1  17      104.12      101.31      3.67 o 
  -7   1  17        0.06        1.92      1.13 o 
  -6   1  17     1084.03     1067.07     10.56 o 
  -5   1  17      745.05      715.43      7.88 o 
  -4   1  17      484.40      491.09      5.46 o 
  -3   1  17      371.84      373.20      3.95 o 
  -2   1  17      528.13      532.90      5.15 o 
  -1   1  17      356.63      336.06      3.83 o 
   0   1  17       34.89       46.13      1.49 o 
   1   1  17      352.72      343.98      4.03 o 
   2   1  17       61.93       70.18      2.34 o 
   3   1  17       71.12       70.21      2.61 o 
   4   1  17       14.86       13.46      1.41 o 
   5   1  17      188.87      167.51      3.11 o 
   6   1  17       16.69       16.12      3.92 o 
 -13   2  17        2.14        3.44      2.08 o 
 -12   2  17      106.96      114.78      6.05 o 
 -11   2  17       54.47       58.84      5.12 o 
 -10   2  17       92.72       99.14      6.15 o 
  -9   2  17       19.89       18.40      2.11 o 
  -8   2  17        1.38        0.34      1.18 o 
  -7   2  17      220.67      200.29      6.41 o 
  -6   2  17       31.77       38.39      2.04 o 
  -5   2  17     1136.37     1110.73     11.41 o 
  -4   2  17     1675.84     1597.65     15.75 o 
  -3   2  17       19.26       16.16      1.02 o 
  -2   2  17      419.75      422.31      4.40 o 
  -1   2  17     1307.89     1273.91     10.36 o 
   0   2  17       74.92       86.74      1.93 o 
   1   2  17      388.27      372.15      5.01 o 
   2   2  17        1.37        2.32      1.05 o 
   3   2  17      533.24      524.62      7.08 o 
   4   2  17       78.08       76.13      3.22 o 
   5   2  17      363.68      357.84     11.28 o 
   6   2  17       36.85       42.36      4.94 o 
 -13   3  17       46.38       42.18      4.69 o 
 -12   3  17       11.03        8.04      2.29 o 
 -11   3  17        8.56        4.50      2.50 o 
 -10   3  17      252.40      252.40      6.67 o 
  -9   3  17      134.79      120.25      5.70 o 
  -8   3  17      114.79      108.89      3.95 o 
  -7   3  17       80.87       66.73      3.10 o 
  -6   3  17       86.70       77.17      1.70 o 
  -5   3  17      278.15      267.60      4.00 o 
  -4   3  17      236.39      219.92      3.65 o 
  -3   3  17      414.59      418.81      5.31 o 
  -2   3  17       56.67       61.76      1.71 o 
  -1   3  17        7.17        7.79      1.36 o 
   0   3  17      108.27       90.52      2.26 o 
   1   3  17      662.34      649.08      7.36 o 
   2   3  17      181.77      190.11      3.89 o 
   3   3  17       48.10       39.74      2.08 o 
   4   3  17        0.10       -0.81      1.45 o 
   5   3  17       63.84       68.35      2.82 o 
   6   3  17        9.61       10.00      4.15 o 
 -13   4  17        2.96        6.67      2.88 o 
 -12   4  17        7.58        0.74      2.38 o 
 -11   4  17       30.01       29.91      2.59 o 
 -10   4  17        0.21        1.31      1.56 o 
  -9   4  17      564.59      516.54     10.11 o 
  -8   4  17      156.67      159.78      4.95 o 
  -7   4  17        3.10        1.15      1.29 o 
  -6   4  17       57.66       45.58      1.47 o 
  -5   4  17      473.37      496.80      6.24 o 
  -4   4  17      428.41      389.12      5.38 o 
  -3   4  17       87.10       73.34      1.98 o 
  -2   4  17      506.77      471.40      5.25 o 
  -1   4  17      786.67      797.52      8.38 o 
   0   4  17        2.99        2.66      0.87 o 
   1   4  17        3.33        4.01      1.16 o 
   2   4  17        5.72        5.07      1.27 o 
   3   4  17       46.24       43.87      2.14 o 
   4   4  17       21.28       22.16      1.91 o 
   5   4  17       48.60       46.89      2.80 o 
   6   4  17       95.86       87.17     13.64 o 
 -12   5  17        2.94        3.36      2.46 o 
 -11   5  17        3.09        0.48      1.72 o 
 -10   5  17       10.08        9.42      1.79 o 
  -9   5  17       16.65       13.49      2.12 o 
  -8   5  17       82.27       86.76      4.03 o 
  -7   5  17      124.27      118.26      4.26 o 
  -6   5  17        3.59        2.06      0.72 o 
  -5   5  17      377.75      390.75      5.72 o 
  -4   5  17      303.20      243.76      4.09 o 
  -3   5  17       39.39       50.99      2.01 o 
  -2   5  17      328.53      326.76      4.57 o 
  -1   5  17      239.65      228.33      3.78 o 
   0   5  17       31.79       29.61      1.68 o 
   1   5  17      137.97      143.38      3.88 o 
   2   5  17      307.49      297.62      5.14 o 
   3   5  17       37.90       35.37      2.09 o 
   4   5  17       78.10       83.11      3.57 o 
   5   5  17      188.12      196.42      4.57 o 
   6   5  17        0.25        3.75      4.39 o 
 -12   6  17        0.05        1.16      2.45 o 
 -11   6  17      102.30       98.96      4.85 o 
 -10   6  17       10.05        9.33      1.87 o 
  -9   6  17      110.29       98.13      3.80 o 
  -8   6  17        9.47        7.44      1.84 o 
  -7   6  17       12.97       17.97      3.34 o 
  -6   6  17       28.39       27.50      1.39 o 
  -5   6  17       27.13       27.17      1.57 o 
  -4   6  17      546.08      514.83      6.83 o 
  -3   6  17       20.30       18.28      1.69 o 
  -2   6  17      473.70      456.27      5.82 o 
  -1   6  17      304.23      294.63      4.48 o 
   0   6  17       32.85       27.90      1.70 o 
   1   6  17       10.10       10.17      1.78 o 
   2   6  17       50.24       44.07      2.60 o 
   3   6  17       14.08       12.34      1.72 o 
   4   6  17      213.66      220.63      4.70 o 
   5   6  17      148.32      156.09      6.07 o 
 -11   7  17        5.19        8.05      2.44 o 
 -10   7  17        6.91        7.02      3.25 o 
  -9   7  17        2.33        1.44      1.46 o 
  -8   7  17      101.35      103.35      3.85 o 
  -7   7  17        0.45       -0.24      0.68 o 
  -6   7  17        8.16        7.73      0.96 o 
  -5   7  17       24.95       23.51      1.44 o 
  -4   7  17       75.62       77.57      2.45 o 
  -3   7  17      117.14      104.16      3.25 o 
  -2   7  17       67.77       69.19      2.26 o 
  -1   7  17      112.13      111.55      3.20 o 
   0   7  17      477.90      484.91      6.39 o 
   1   7  17      240.96      260.40      5.99 o 
   2   7  17       34.02       37.12      2.53 o 
   3   7  17       67.51       67.95      2.98 o 
   4   7  17       30.31       29.92      2.15 o 
   5   7  17      131.13      141.81      6.41 o 
 -11   8  17        5.54        6.89      2.98 o 
 -10   8  17       33.60       41.35      3.69 o 
  -9   8  17       42.32       45.85      6.45 o 
  -8   8  17        0.48        0.42      1.39 o 
  -7   8  17       96.60       94.94      2.54 o 
  -6   8  17      142.34      147.93      3.34 o 
  -5   8  17       71.42       73.38      2.43 o 
  -4   8  17      217.07      212.43      4.63 o 
  -3   8  17      119.82      115.84      3.53 o 
  -2   8  17       40.24       42.00      2.29 o 
  -1   8  17      191.50      186.93      3.75 o 
   0   8  17      449.42      444.69      6.87 o 
   1   8  17       31.62       30.76      2.43 o 
   2   8  17        6.42        5.75      1.78 o 
   3   8  17       48.29       49.38      2.82 o 
   4   8  17      188.04      209.06     13.50 o 
 -10   9  17        1.70       10.63      2.96 o 
  -9   9  17       32.02       32.22      3.41 o 
  -8   9  17       60.82       73.42      4.56 o 
  -7   9  17      528.79      549.15      7.55 o 
  -6   9  17       20.07       20.31      1.49 o 
  -5   9  17        1.55       -0.15      1.09 o 
  -4   9  17       42.75       40.14      3.40 o 
  -3   9  17       41.76       36.94      2.53 o 
  -2   9  17       44.12       41.57      2.42 o 
  -1   9  17       64.39       63.31      2.51 o 
   0   9  17       38.78       43.69      2.51 o 
   1   9  17      103.40      105.74      4.97 o 
   2   9  17       66.30       70.17      3.33 o 
   3   9  17      101.30      107.28     11.35 o 
  -8  10  17       23.54       19.49      3.56 o 
  -7  10  17      167.40      176.05     12.80 o 
  -6  10  17       27.12       29.08      2.42 o 
  -5  10  17      132.34      142.61      6.03 o 
  -4  10  17       12.42       11.75      1.75 o 
  -3  10  17      172.68      182.14      4.70 o 
  -2  10  17        6.21        6.36      1.54 o 
  -1  10  17      111.34      109.30      3.71 o 
   0  10  17       16.32       15.22      1.89 o 
   1  10  17       15.00       15.87      3.37 o 
   2  10  17       11.26        9.91      6.85 o 
  -6  11  17        1.88        1.18      1.69 o 
  -5  11  17       55.55       54.94      3.32 o 
  -4  11  17       56.66       56.89      2.96 o 
  -3  11  17        0.56       -0.67      1.62 o 
  -2  11  17      291.14      311.22      5.93 o 
  -1  11  17      103.18      117.35      3.35 o 
   0  11  17        2.27        2.04      3.68 o 
 -13   0  18      213.77      239.22     13.07 o 
 -12   0  18       28.41       25.13      5.34 o 
 -11   0  18      691.30      662.78     22.03 o 
 -10   0  18       82.68       83.46      6.84 o 
  -9   0  18      147.47      153.01      8.82 o 
  -8   0  18       67.18       73.62      5.88 o 
  -7   0  18     1222.42     1156.88     30.25 o 
  -6   0  18     3194.85     3184.26     45.51 o 
  -5   0  18     1847.13     1796.50     22.37 o 
  -4   0  18      435.99      438.39      7.29 o 
  -3   0  18      669.18      631.48      8.79 o 
  -2   0  18      214.62      199.07      3.95 o 
  -1   0  18      152.12      187.43      3.94 o 
   0   0  18       10.68        1.57      1.05 o 
   1   0  18      669.34      704.14     12.84 o 
   2   0  18      262.34      298.18     14.26 o 
   3   0  18      114.65      109.79      4.60 o 
   4   0  18      455.84      463.38      9.98 o 
   5   0  18       56.53       66.65      7.71 o 
   6   0  18       76.62       71.68      8.48 o 
 -13   1  18        9.67        6.40      2.98 o 
 -12   1  18       38.56       38.99      7.89 o 
 -11   1  18      231.61      256.63     12.96 o 
 -10   1  18        3.89        0.71      1.94 o 
  -9   1  18      238.46      231.35      7.96 o 
  -8   1  18       99.72      103.10      4.91 o 
  -7   1  18      101.43       94.00      4.11 o 
  -6   1  18        0.46        1.40      0.88 o 
  -5   1  18        5.39        5.75      0.88 o 
  -4   1  18        2.03        1.93      0.73 o 
  -3   1  18       56.04       52.18      1.46 o 
  -2   1  18      356.03      334.18      3.84 o 
  -1   1  18     1242.40     1121.24      9.40 o 
   0   1  18      174.77      187.47      2.85 o 
   1   1  18       92.58       91.08      2.71 o 
   2   1  18       88.22       85.97      2.63 o 
   3   1  18      447.83      461.08      7.19 o 
   4   1  18      232.51      246.05      4.74 o 
   5   1  18       29.01       23.38      1.80 o 
   6   1  18       40.05       40.04      5.12 o 
 -13   2  18       27.46       26.29      4.01 o 
 -12   2  18       26.29       28.71      3.85 o 
 -11   2  18       86.74       90.60      5.43 o 
 -10   2  18        7.46        7.82      2.48 o 
  -9   2  18       67.23       58.93      3.33 o 
  -8   2  18       94.98      101.41      3.87 o 
  -7   2  18       13.20       13.54      1.79 o 
  -6   2  18        3.75        5.32      0.77 o 
  -5   2  18      280.70      274.25      4.08 o 
  -4   2  18      100.58      102.16      2.42 o 
  -3   2  18       57.25       53.36      1.71 o 
  -2   2  18       70.01       59.72      1.63 o 
  -1   2  18      696.03      694.00      6.51 o 
   0   2  18      121.14      140.03      2.67 o 
   1   2  18      488.30      472.11      6.58 o 
   2   2  18        9.39       10.73      1.42 o 
   3   2  18       62.26       57.90      2.35 o 
   4   2  18       84.26       90.88      2.89 o 
   5   2  18        9.10        8.24      1.88 o 
   6   2  18       10.25        9.65      3.83 o 
 -13   3  18      107.46      104.75      6.40 o 
 -12   3  18        1.14        1.34      2.39 o 
 -11   3  18      178.85      189.69     10.59 o 
 -10   3  18       70.88       64.94      3.59 o 
  -9   3  18      134.67      141.91      5.91 o 
  -8   3  18       27.23       29.26      2.56 o 
  -7   3  18        2.52        2.73      1.31 o 
  -6   3  18      375.27      341.56      4.49 o 
  -5   3  18      188.34      187.73      3.29 o 
  -4   3  18        0.68        0.49      0.76 o 
  -3   3  18      205.75      195.37      3.24 o 
  -2   3  18      197.62      194.26      3.05 o 
  -1   3  18      583.60      598.14      6.28 o 
   0   3  18      446.60      442.70      5.20 o 
   1   3  18       59.13       54.55      2.28 o 
   2   3  18      645.10      628.53     10.70 o 
   3   3  18      163.92      166.77      4.30 o 
   4   3  18        5.42        4.74      1.25 o 
   5   3  18       42.65       38.02      4.37 o 
   6   3  18      103.86      111.11      9.25 o 
 -13   4  18      105.77      106.77      6.44 o 
 -12   4  18        1.73        3.08      2.45 o 
 -11   4  18        1.10        1.05      1.77 o 
 -10   4  18      204.24      191.64      5.87 o 
  -9   4  18        3.79        0.77      1.56 o 
  -8   4  18      277.68      255.22      9.01 o 
  -7   4  18       39.35       42.06      2.89 o 
  -6   4  18       77.29       73.39      1.89 o 
  -5   4  18       31.64       31.82      2.65 o 
  -4   4  18       38.54       41.90      1.99 o 
  -3   4  18       38.45       34.44      1.78 o 
  -2   4  18        5.99        6.03      0.90 o 
  -1   4  18      371.52      374.79      5.06 o 
   0   4  18      319.36      319.75      4.66 o 
   1   4  18       41.51       57.41      3.98 o 
   2   4  18       32.42       34.76      2.04 o 
   3   4  18      153.72      153.36      4.93 o 
   4   4  18       42.83       45.78      2.17 o 
   5   4  18      359.03      374.65     12.64 o 
 -12   5  18        0.13       -0.39      2.37 o 
 -11   5  18        7.90        9.88      1.94 o 
 -10   5  18        1.26       -1.02      1.54 o 
  -9   5  18       43.36       47.55      3.39 o 
  -8   5  18       33.74       32.98      3.33 o 
  -7   5  18       32.10       32.55      2.72 o 
  -6   5  18      192.91      177.50      5.11 o 
  -5   5  18        0.52        0.58      0.96 o 
  -4   5  18      258.65      247.22      4.22 o 
  -3   5  18      100.18       87.43      2.54 o 
  -2   5  18       37.90       40.69      1.82 o 
  -1   5  18      141.37      137.67      2.97 o 
   0   5  18       41.63       41.27      1.92 o 
   1   5  18       44.19       45.25      2.59 o 
   2   5  18        1.23        1.73      1.30 o 
   3   5  18      143.81      152.92      3.70 o 
   4   5  18       18.74       22.21      1.75 o 
   5   5  18        0.38       -1.58      1.58 o 
 -12   6  18       13.30       14.92      6.60 o 
 -11   6  18        1.56        2.30      1.96 o 
 -10   6  18      159.47      171.22      7.14 o 
  -9   6  18      249.53      271.12      6.28 o 
  -8   6  18       21.88       21.43      2.52 o 
  -7   6  18       35.12       34.96      1.44 o 
  -6   6  18      285.82      270.66      4.48 o 
  -5   6  18      103.07       96.22      2.55 o 
  -4   6  18      207.51      223.97      4.12 o 
  -3   6  18        2.03        2.90      1.21 o 
  -2   6  18       80.21       79.80      2.36 o 
  -1   6  18       24.24       21.95      1.55 o 
   0   6  18      332.22      344.53      5.09 o 
   1   6  18       71.51       74.06      3.10 o 
   2   6  18       63.91       67.60      2.95 o 
   3   6  18      127.77      131.25      4.91 o 
   4   6  18       25.14       16.41      4.48 o 
   5   6  18      178.23      188.00     11.60 o 
 -11   7  18        1.43        3.35      2.15 o 
 -10   7  18        8.26        8.79      2.25 o 
  -9   7  18       11.86       14.89      2.09 o 
  -8   7  18      504.80      532.39      9.35 o 
  -7   7  18       32.29       36.75      2.25 o 
  -6   7  18       15.99       17.49      1.24 o 
  -5   7  18       12.30        9.25      1.24 o 
  -4   7  18        0.41        2.73      1.32 o 
  -3   7  18       55.76       52.29      2.57 o 
  -2   7  18     1435.70     1408.76     15.13 o 
  -1   7  18        0.04        1.70      1.05 o 
   0   7  18       45.64       45.76      2.18 o 
   1   7  18        7.01        4.76      1.62 o 
   2   7  18      187.59      183.00      4.76 o 
   3   7  18       56.80       53.49      2.81 o 
   4   7  18       58.77       58.18      4.43 o 
 -10   8  18        0.02        0.34      1.86 o 
  -9   8  18       33.65       32.86      3.29 o 
  -8   8  18      116.07      123.06      4.32 o 
  -7   8  18       37.86       40.60      1.89 o 
  -6   8  18       85.04       86.21      2.29 o 
  -5   8  18       89.30       97.80      3.02 o 
  -4   8  18      309.28      297.20      5.72 o 
  -3   8  18        0.22       -0.74      1.33 o 
  -2   8  18      409.41      410.46      6.47 o 
  -1   8  18      295.35      294.23      4.86 o 
   0   8  18      248.61      251.60      7.10 o 
   1   8  18       34.98       34.79      2.70 o 
   2   8  18       72.06       74.16      3.28 o 
   3   8  18       11.91        9.93      1.81 o 
  -9   9  18       17.27       24.28      3.77 o 
  -8   9  18      255.96      247.83      7.31 o 
  -7   9  18        0.06       -0.50      1.02 o 
  -6   9  18       27.84       35.29      1.95 o 
  -5   9  18       52.94       60.95      2.65 o 
  -4   9  18       49.49       44.20      2.56 o 
  -3   9  18      115.18      120.59      3.83 o 
  -2   9  18       11.07       14.13      1.99 o 
  -1   9  18        0.03       -0.84      1.09 o 
   0   9  18       63.74       58.51      2.89 o 
   1   9  18        4.89        1.35      1.52 o 
   2   9  18      134.05      148.84     15.15 o 
  -8  10  18      165.63      187.21      7.82 o 
  -7  10  18       59.75       61.32      4.54 o 
  -6  10  18        6.97        8.01      1.40 o 
  -5  10  18      309.56      324.60      6.13 o 
  -4  10  18        1.98       -1.68      1.93 o 
  -3  10  18       30.71       28.95      2.69 o 
  -2  10  18        0.74       -0.53      1.37 o 
  -1  10  18       58.58       57.69      2.64 o 
   0  10  18      110.02      110.53      5.52 o 
   1  10  18        3.43       -4.77      4.77 o 
  -5  11  18       41.22       52.53      7.16 o 
  -4  11  18       30.17       22.76      5.68 o 
  -3  11  18      249.25      255.23     13.66 o 
  -2  11  18       13.98       13.55      2.51 o 
  -1  11  18        1.90       -0.08      1.99 o 
 -13   1  19        0.73       -0.01      2.44 o 
 -12   1  19       40.15       36.40      4.29 o 
 -11   1  19        2.70        0.88      2.04 o 
 -10   1  19      141.03      129.06      6.37 o 
  -9   1  19       54.58       56.86      4.47 o 
  -8   1  19      116.83      109.33      5.21 o 
  -7   1  19     1215.82     1174.18     21.89 o 
  -6   1  19      562.29      542.68      6.34 o 
  -5   1  19      125.63      131.48      2.70 o 
  -4   1  19      305.77      321.82      4.70 o 
  -3   1  19        0.05        0.47      0.72 o 
  -2   1  19      165.16      169.58      2.64 o 
  -1   1  19      261.35      271.55      3.53 o 
   0   1  19       30.12       36.50      1.51 o 
   1   1  19       43.54       41.41      2.08 o 
   2   1  19      180.29      187.28      3.92 o 
   3   1  19      436.24      423.20      6.91 o 
   4   1  19       79.04       78.43      2.77 o 
   5   1  19        3.67        3.06      3.23 o 
 -13   2  19      113.79      117.33      6.71 o 
 -12   2  19       77.72       83.78      5.84 o 
 -11   2  19      150.54      157.13      7.22 o 
 -10   2  19       77.30       76.60      5.13 o 
  -9   2  19      148.12      139.70      6.12 o 
  -8   2  19      298.49      287.87      6.73 o 
  -7   2  19        0.42       -0.05      1.22 o 
  -6   2  19       35.66       40.28      1.48 o 
  -5   2  19       58.28       56.15      1.84 o 
  -4   2  19      205.93      193.86      3.51 o 
  -3   2  19      754.12      752.40      8.78 o 
  -2   2  19       74.88       86.19      3.55 o 
  -1   2  19      377.71      385.08      4.39 o 
   0   2  19       12.53        8.76      1.05 o 
   1   2  19      387.53      387.74      5.93 o 
   2   2  19      225.32      218.49      4.27 o 
   3   2  19        0.09        0.72      2.03 o 
   4   2  19       12.86       15.29      1.59 o 
   5   2  19       84.40       78.03      6.14 o 
 -13   3  19        0.55        1.15      2.36 o 
 -12   3  19       17.43       18.00      3.43 o 
 -11   3  19       34.00       34.44      4.08 o 
 -10   3  19        7.57        5.30      2.36 o 
  -9   3  19       61.30       62.12      3.56 o 
  -8   3  19        6.60        6.74      1.67 o 
  -7   3  19       14.49       15.93      3.20 o 
  -6   3  19      465.88      421.55      5.38 o 
  -5   3  19       67.73       58.32      1.92 o 
  -4   3  19       95.43       80.55      2.30 o 
  -3   3  19        2.72        1.55      1.48 o 
  -2   3  19      238.44      247.82      3.56 o 
  -1   3  19        3.41        4.01      1.04 o 
   0   3  19        0.46        0.38      0.87 o 
   1   3  19       30.03       30.65      1.96 o 
   2   3  19       20.45       20.67      1.77 o 
   3   3  19       71.59       78.03      2.70 o 
   4   3  19      165.74      162.31      3.87 o 
   5   3  19       96.38       99.07     10.22 o 
 -12   4  19        5.19        5.73      2.16 o 
 -11   4  19       13.93       10.20      2.19 o 
 -10   4  19       23.08       23.17      2.61 o 
  -9   4  19        8.89       11.21      2.05 o 
  -8   4  19        0.33       -0.08      1.55 o 
  -7   4  19       24.83       21.76      2.43 o 
  -6   4  19       75.05       64.67      3.00 o 
  -5   4  19       85.49      101.77      2.52 o 
  -4   4  19       68.45       57.16      2.06 o 
  -3   4  19      166.07      158.34      3.34 o 
  -2   4  19       54.19       44.54      1.89 o 
  -1   4  19        0.23       -0.29      0.85 o 
   0   4  19       16.34       17.08      1.40 o 
   1   4  19      258.55      253.69      5.27 o 
   2   4  19        0.01        0.24      1.15 o 
   3   4  19       26.03       30.25      2.04 o 
   4   4  19        0.01       -0.68      1.17 o 
   5   4  19        6.83        1.98      4.34 o 
 -12   5  19        1.80        1.51      1.87 o 
 -11   5  19      115.08      111.22      4.30 o 
 -10   5  19       66.84       70.49      5.10 o 
  -9   5  19        9.66       11.59      2.14 o 
  -8   5  19       12.95        8.41      1.89 o 
  -7   5  19      528.09      536.67     10.35 o 
  -6   5  19      438.92      425.68      5.67 o 
  -5   5  19      219.95      219.31      3.90 o 
  -4   5  19       23.74       26.48      1.65 o 
  -3   5  19      409.44      425.89      8.59 o 
  -2   5  19       31.24       29.77      1.68 o 
  -1   5  19      112.23      105.63      2.68 o 
   0   5  19       29.68       34.75      1.84 o 
   1   5  19       16.88       16.97      1.93 o 
   2   5  19      147.72      148.99      4.11 o 
   3   5  19      309.19      315.89      6.05 o 
   4   5  19      106.17      108.10      4.22 o 
   5   5  19        3.55        7.21      4.72 o 
 -12   6  19       43.23       49.37      5.20 o 
 -11   6  19        1.63       -0.12      1.89 o 
 -10   6  19        3.69        2.18      1.59 o 
  -9   6  19      114.52      111.71      4.05 o 
  -8   6  19       13.78        9.68      1.99 o 
  -7   6  19       11.59       13.57      1.23 o 
  -6   6  19       48.35       43.44      1.80 o 
  -5   6  19       22.72       24.66      1.60 o 
  -4   6  19      402.29      395.44      5.91 o 
  -3   6  19       72.69       67.22      2.76 o 
  -2   6  19      115.96      124.69      2.92 o 
  -1   6  19      248.08      269.03      4.43 o 
   0   6  19      275.01      292.73      4.74 o 
   1   6  19       84.45       81.38      3.28 o 
   2   6  19       52.00       51.67      2.87 o 
   3   6  19       98.73       95.39      3.50 o 
   4   6  19       50.04       49.78      2.52 o 
 -11   7  19        2.01        4.00      2.62 o 
 -10   7  19       22.17       12.21      2.46 o 
  -9   7  19       96.53      101.79      4.05 o 
  -8   7  19       30.86       37.10      2.81 o 
  -7   7  19       46.94       43.97      1.91 o 
  -6   7  19        9.44        8.20      1.11 o 
  -5   7  19       20.69       20.77      1.56 o 
  -4   7  19       11.49       13.64      1.61 o 
  -3   7  19      153.88      150.07      5.39 o 
  -2   7  19      690.21      704.05     12.72 o 
  -1   7  19        4.12        6.03      1.47 o 
   0   7  19        0.07       -1.13      1.13 o 
   1   7  19       21.39       14.92      2.04 o 
   2   7  19       28.37       27.61      2.41 o 
   3   7  19      184.25      196.26      6.64 o 
   4   7  19        5.43       -5.63      5.63 o 
 -10   8  19       59.24       59.78     15.34 o 
  -9   8  19      107.46      142.66     14.99 o 
  -8   8  19        7.50        6.84      1.86 o 
  -7   8  19       13.12       13.70      1.34 o 
  -6   8  19       58.53       55.16      1.99 o 
  -5   8  19      150.31      132.94      3.61 o 
  -4   8  19       11.56        8.80      1.54 o 
  -3   8  19       93.52       88.93      4.54 o 
  -2   8  19      230.58      236.79      4.80 o 
  -1   8  19       19.17       16.28      1.58 o 
   0   8  19        5.42        5.04      1.48 o 
   1   8  19      190.38      180.59      5.94 o 
   2   8  19       16.41       10.55      1.92 o 
   3   8  19        5.26        8.47      5.93 o 
  -9   9  19       72.78       89.22      5.78 o 
  -8   9  19        9.52       12.75      3.18 o 
  -7   9  19       29.77       34.32      3.61 o 
  -6   9  19      196.56      217.00      4.40 o 
  -5   9  19        8.76        7.48      1.47 o 
  -4   9  19        0.39        2.07      1.77 o 
  -3   9  19      258.71      269.34      5.83 o 
  -2   9  19      193.33      175.40      5.01 o 
  -1   9  19      192.87      185.31      3.98 o 
   0   9  19       85.41       90.97      3.33 o 
   1   9  19       71.79       68.20      3.93 o 
   2   9  19       21.83       13.20      6.85 o 
  -7  10  19      156.83      153.95      5.44 o 
  -6  10  19      260.10      276.86      5.59 o 
  -5  10  19       62.68       50.79      2.71 o 
  -4  10  19        1.13        2.00      1.77 o 
  -3  10  19      124.11      135.84      6.19 o 
  -2  10  19       28.23       26.59      2.24 o 
  -1  10  19        4.53        5.33      1.42 o 
   0  10  19        1.48        1.76      2.01 o 
  -4  11  19       24.88       26.13      6.22 o 
  -3  11  19       43.35       48.11      7.66 o 
 -13   0  20      121.02      126.92      9.64 o 
 -12   0  20        2.47        1.08      3.56 o 
 -11   0  20       87.48       69.52      7.58 o 
 -10   0  20        1.90        2.82      3.08 o 
  -9   0  20      213.00      215.97     11.01 o 
  -8   0  20      384.10      341.84     13.64 o 
  -7   0  20       72.76       85.47      6.53 o 
  -6   0  20      586.66      578.34     10.58 o 
  -5   0  20     2900.26     2885.71     42.49 o 
  -4   0  20      496.02      496.83      8.25 o 
  -3   0  20     1838.50     1726.22     22.31 o 
  -2   0  20        6.32        4.80      1.15 o 
  -1   0  20       29.41       21.93      1.79 o 
   0   0  20      408.82      414.14      6.74 o 
   1   0  20     1179.69     1215.85     21.03 o 
   2   0  20      159.54      179.38      6.15 o 
   3   0  20        7.00        8.36      2.17 o 
   4   0  20       10.71        8.57      2.03 o 
   5   0  20        0.07       -4.25      4.82 o 
 -13   1  20        4.69       -0.85      2.46 o 
 -12   1  20       15.67       12.29      3.09 o 
 -11   1  20       32.72       32.42      3.95 o 
 -10   1  20       39.60       41.14      4.10 o 
  -9   1  20      302.17      296.50     16.24 o 
  -8   1  20        4.41        4.71      2.02 o 
  -7   1  20      433.22      413.86     17.45 o 
  -6   1  20      124.92      129.30      2.57 o 
  -5   1  20      198.53      179.51      3.28 o 
  -4   1  20      152.60      146.87      3.06 o 
  -3   1  20      107.79       87.69      2.24 o 
  -2   1  20        6.08       13.15      1.03 o 
  -1   1  20       19.08       22.43      1.27 o 
   0   1  20       53.71       56.73      1.79 o 
   1   1  20      137.09      146.74      3.52 o 
   2   1  20       77.82       67.64      2.84 o 
   3   1  20        0.47       -0.76      1.40 o 
   4   1  20       23.60       20.09      1.78 o 
   5   1  20       11.66        8.90      3.99 o 
 -13   2  20        6.97        7.55      3.05 o 
 -12   2  20        0.12       -2.02      2.08 o 
 -11   2  20       32.26       28.03      3.88 o 
 -10   2  20       74.49       65.82      4.79 o 
  -9   2  20        0.13       -2.83      2.83 o 
  -8   2  20       11.64       10.60      2.43 o 
  -7   2  20        1.09        1.45      1.52 o 
  -6   2  20      515.73      502.78      6.28 o 
  -5   2  20       17.27       12.56      1.14 o 
  -4   2  20       20.62       17.45      1.33 o 
  -3   2  20      217.00      223.59      3.99 o 
  -2   2  20       39.80       35.80      1.56 o 
  -1   2  20      222.28      211.82      3.16 o 
   0   2  20       67.70       64.59      2.03 o 
   1   2  20      138.07      135.64      3.46 o 
   2   2  20       65.98       67.45      2.65 o 
   3   2  20       71.55       74.92      4.52 o 
   4   2  20        0.06       -0.74      1.55 o 
   5   2  20        9.72        9.25      5.41 o 
 -13   3  20       46.05       50.99      4.22 o 
 -12   3  20       57.73       65.50      5.57 o 
 -11   3  20       31.25       24.61      3.57 o 
 -10   3  20       61.82       70.65      5.11 o 
  -9   3  20        5.68        4.28      1.68 o 
  -8   3  20        6.91        4.56      1.56 o 
  -7   3  20        7.76        8.82      1.71 o 
  -6   3  20      366.37      370.69      5.06 o 
  -5   3  20      336.18      329.59      4.89 o 
  -4   3  20        7.86        9.49      1.15 o 
  -3   3  20      129.45      124.57      3.20 o 
  -2   3  20      177.31      176.44      3.03 o 
  -1   3  20      271.83      280.32      4.33 o 
   0   3  20      288.94      294.02      7.23 o 
   1   3  20        9.11        7.47      1.41 o 
   2   3  20      202.90      212.41      4.38 o 
   3   3  20      342.18      346.78      5.77 o 
   4   3  20       98.06      103.15      5.02 o 
   5   3  20        0.04        0.12      4.66 o 
 -12   4  20       10.97        6.92      2.90 o 
 -11   4  20        0.40       -1.96      1.96 o 
 -10   4  20       13.92        9.96      2.44 o 
  -9   4  20        0.39        0.14      1.47 o 
  -8   4  20      247.55      250.95      9.82 o 
  -7   4  20        1.32        2.30      1.46 o 
  -6   4  20       12.82       12.05      1.13 o 
  -5   4  20       31.03       21.18      1.45 o 
  -4   4  20      262.65      247.39      4.30 o 
  -3   4  20      604.63      587.64      7.66 o 
  -2   4  20       62.03       63.97      2.16 o 
  -1   4  20       64.68       73.10      2.32 o 
   0   4  20      225.02      229.30      4.01 o 
   1   4  20      227.15      243.79      7.34 o 
   2   4  20       20.39       17.20      1.90 o 
   3   4  20      346.82      363.06      6.02 o 
   4   4  20      114.23      126.13      4.05 o 
   5   4  20       31.00       43.52      7.08 o 
 -12   5  20        4.34        5.45      2.77 o 
 -11   5  20      189.42      175.81      7.56 o 
 -10   5  20      163.30      156.49      6.29 o 
  -9   5  20       38.11       40.82      3.36 o 
  -8   5  20        0.51       -0.78      1.55 o 
  -7   5  20       11.78        9.96      1.11 o 
  -6   5  20      152.37      151.98      3.35 o 
  -5   5  20       41.95       35.58      2.13 o 
  -4   5  20       31.19       28.01      1.73 o 
  -3   5  20      115.29      122.23      3.45 o 
  -2   5  20       19.20       17.74      1.44 o 
  -1   5  20        3.63        3.13      1.07 o 
   0   5  20      239.05      241.69      4.59 o 
   1   5  20       27.49       30.44      2.31 o 
   2   5  20        1.53        0.63      1.53 o 
   3   5  20      566.35      582.56      9.00 o 
   4   5  20       18.09       18.60      1.94 o 
 -11   6  20        7.15        8.11      2.42 o 
 -10   6  20       24.90       28.05      2.63 o 
  -9   6  20       55.59       52.82      4.60 o 
  -8   6  20       16.63       15.26      2.39 o 
  -7   6  20      219.94      219.92      4.33 o 
  -6   6  20      126.90      127.51      2.87 o 
  -5   6  20        7.80        6.12      1.16 o 
  -4   6  20      281.45      270.51      5.30 o 
  -3   6  20      148.02      139.34      3.83 o 
  -2   6  20      252.05      253.90      7.19 o 
  -1   6  20       77.14       89.25      2.65 o 
   0   6  20       23.70       20.32      1.86 o 
   1   6  20       41.67       34.50      2.49 o 
   2   6  20       35.49       36.80      2.60 o 
   3   6  20        0.13       -1.42      1.42 o 
   4   6  20      113.58      104.89     10.63 o 
 -11   7  20       33.27       45.45      4.97 o 
 -10   7  20      139.77      147.36      4.91 o 
  -9   7  20      221.61      224.43      5.91 o 
  -8   7  20        0.20       -1.34      1.34 o 
  -7   7  20      131.81      131.84      4.06 o 
  -6   7  20      131.29      127.35      2.97 o 
  -5   7  20       69.72       71.84      2.72 o 
  -4   7  20       18.87       21.89      1.90 o 
  -3   7  20      164.23      172.90      4.41 o 
  -2   7  20      139.78      149.59      3.74 o 
  -1   7  20       34.45       35.26      2.01 o 
   0   7  20      217.79      216.07      4.64 o 
   1   7  20        4.91        2.74      1.58 o 
   2   7  20       93.71       95.75      3.64 o 
   3   7  20        3.14       -1.29      5.45 o 
 -10   8  20       98.50      113.58      6.54 o 
  -9   8  20       15.01       17.21      2.53 o 
  -8   8  20        2.25        1.36      1.56 o 
  -7   8  20       50.50       50.34      2.21 o 
  -6   8  20        0.07        0.37      1.01 o 
  -5   8  20       25.77       32.81      2.21 o 
  -4   8  20      107.10      105.27      3.47 o 
  -3   8  20       32.70       34.12      2.43 o 
  -2   8  20        1.01        1.15      1.25 o 
  -1   8  20       13.09       10.26      1.46 o 
   0   8  20       96.24       86.51      3.25 o 
   1   8  20       91.88       88.49      3.72 o 
   2   8  20       34.51       35.87      7.75 o 
  -9   9  20       91.51       98.35      5.88 o 
  -8   9  20        2.13        2.88      2.00 o 
  -7   9  20      225.76      238.30      8.48 o 
  -6   9  20      191.77      195.04      4.90 o 
  -5   9  20        5.34        5.69      2.39 o 
  -4   9  20      418.58      432.16     11.19 o 
  -3   9  20      313.32      311.69      6.43 o 
  -2   9  20       91.47       92.40      3.28 o 
  -1   9  20        0.36       -0.94      1.19 o 
   0   9  20       97.25      101.09      3.52 o 
   1   9  20      106.60       98.78     10.70 o 
  -7  10  20       16.38       24.79      5.26 o 
  -6  10  20       18.05       14.73      2.20 o 
  -5  10  20      308.91      325.64     15.15 o 
  -4  10  20        4.19        3.39      4.31 o 
  -3  10  20       24.28       26.45      3.60 o 
  -2  10  20      362.95      366.08      8.52 o 
  -1  10  20        7.52        5.14      2.66 o 
 -13   1  21       37.56       41.78      6.15 o 
 -12   1  21       29.96       29.67      4.15 o 
 -11   1  21       18.33       17.76      3.61 o 
 -10   1  21      262.61      290.22      9.56 o 
  -9   1  21       51.30       53.67      6.68 o 
  -8   1  21        0.38        2.86      1.92 o 
  -7   1  21       23.30       22.29      2.99 o 
  -6   1  21       31.31       28.90      1.57 o 
  -5   1  21      250.92      252.46      4.12 o 
  -4   1  21       57.41       61.87      2.14 o 
  -3   1  21      581.50      587.67      7.50 o 
  -2   1  21       23.90       27.97      1.37 o 
  -1   1  21      217.35      230.00      3.36 o 
   0   1  21      341.13      348.92      4.67 o 
   1   1  21        9.80        9.96      1.50 o 
   2   1  21      201.20      208.07      7.58 o 
   3   1  21       13.18        9.81      1.62 o 
   4   1  21      172.35      185.12      4.24 o 
 -13   2  21      195.65      215.31     14.44 o 
 -12   2  21        0.46        3.60      2.70 o 
 -11   2  21      110.90      115.04      9.10 o 
 -10   2  21       74.97       71.88      5.14 o 
  -9   2  21       10.79       16.06      2.82 o 
  -8   2  21      166.74      163.38      6.61 o 
  -7   2  21      296.95      290.20      6.82 o 
  -6   2  21      405.25      385.94      5.24 o 
  -5   2  21       32.08       31.63      2.35 o 
  -4   2  21      647.02      623.29      7.78 o 
  -3   2  21      242.22      257.79      4.44 o 
  -2   2  21       39.98       38.99      1.66 o 
  -1   2  21      317.04      324.80      4.73 o 
   0   2  21        0.33        0.73      0.92 o 
   1   2  21      736.15      747.59      9.49 o 
   2   2  21      213.03      228.04      4.60 o 
   3   2  21       94.85       93.86      3.30 o 
   4   2  21       34.19       31.73      2.57 o 
 -12   3  21       39.76       39.07      4.57 o 
 -11   3  21        4.28        5.23      2.56 o 
 -10   3  21       11.65       12.93      3.99 o 
  -9   3  21       64.55       67.12      5.08 o 
  -8   3  21        0.35       -0.55      1.37 o 
  -7   3  21        1.87        3.18      1.75 o 
  -6   3  21        6.14        5.69      0.98 o 
  -5   3  21       29.69       33.47      1.73 o 
  -4   3  21       39.89       35.78      1.87 o 
  -3   3  21       65.35       56.22      2.76 o 
  -2   3  21      143.50      125.08      3.64 o 
  -1   3  21      237.32      239.90      4.04 o 
   0   3  21       45.46       48.14      2.10 o 
   1   3  21      115.11      123.85      3.80 o 
   2   3  21        6.40        6.78      1.48 o 
   3   3  21       21.97       21.43      1.97 o 
   4   3  21        5.59        1.99      1.28 o 
 -12   4  21        3.37        2.36      3.84 o 
 -11   4  21        0.04       -1.60      2.53 o 
 -10   4  21       84.28       85.33      6.99 o 
  -9   4  21        4.92        4.37      1.78 o 
  -8   4  21      259.58      259.71      6.82 o 
  -7   4  21       41.13       42.13      1.92 o 
  -6   4  21       23.66       26.77      1.52 o 
  -5   4  21       12.70       12.76      1.27 o 
  -4   4  21       34.80       30.57      1.81 o 
  -3   4  21       22.45       23.32      1.68 o 
  -2   4  21       82.18       93.45      2.56 o 
  -1   4  21      172.18      172.80      3.49 o 
   0   4  21       10.45       12.16      1.34 o 
   1   4  21       33.77       31.83      2.37 o 
   2   4  21       50.99       54.14      2.90 o 
   3   4  21       45.53       35.34      2.41 o 
   4   4  21      103.14      120.86      5.58 o 
 -12   5  21       22.54       16.18      2.85 o 
 -11   5  21        9.67        8.08      2.88 o 
 -10   5  21      110.96      120.05      5.03 o 
  -9   5  21      212.19      219.09      7.34 o 
  -8   5  21       78.36       79.84      3.92 o 
  -7   5  21       16.68       21.73      1.51 o 
  -6   5  21       15.37       13.31      1.24 o 
  -5   5  21       39.05       34.73      1.86 o 
  -4   5  21       81.28       84.27      2.60 o 
  -3   5  21        0.79        2.90      1.26 o 
  -2   5  21        3.90        5.65      1.53 o 
  -1   5  21      121.61      110.44      3.14 o 
   0   5  21      202.59      198.98      4.32 o 
   1   5  21       23.70       23.76      2.39 o 
   2   5  21      226.23      233.41      5.37 o 
   3   5  21       33.24       24.05      3.08 o 
   4   5  21      194.40      190.86     12.17 o 
 -11   6  21      134.65      146.12      5.06 o 
 -10   6  21        0.50        1.58      1.55 o 
  -9   6  21       10.11        6.95      2.09 o 
  -8   6  21        2.75        5.60      1.99 o 
  -7   6  21       65.54       72.80      2.53 o 
  -6   6  21      395.10      403.55      5.94 o 
  -5   6  21       30.50       31.08      1.85 o 
  -4   6  21       67.46       67.16      2.78 o 
  -3   6  21      246.37      238.14      5.15 o 
  -2   6  21      235.40      244.66      4.75 o 
  -1   6  21        0.04        0.70      1.07 o 
   0   6  21       49.64       54.47      2.65 o 
   1   6  21      247.87      230.93      6.35 o 
   2   6  21       44.05       38.66      2.63 o 
   3   6  21        5.22       -1.27      4.98 o 
 -10   7  21       69.38       71.22      3.98 o 
  -9   7  21       29.61       28.46      2.70 o 
  -8   7  21       56.12       43.91      3.11 o 
  -7   7  21       29.28       25.99      1.83 o 
  -6   7  21        6.41        7.67      1.17 o 
  -5   7  21       56.73       57.36      2.56 o 
  -4   7  21       23.59       25.92      2.08 o 
  -3   7  21       52.26       41.32      2.58 o 
  -2   7  21       52.93       52.43      2.58 o 
  -1   7  21      159.35      162.23      3.64 o 
   0   7  21       53.92       48.71      2.62 o 
   1   7  21        2.08        2.28      1.62 o 
   2   7  21        8.42        6.19      5.45 o 
  -9   8  21       28.62       30.26      7.29 o 
  -8   8  21      168.26      170.90      5.23 o 
  -7   8  21       89.74       87.26      3.72 o 
  -6   8  21       50.34       43.31      2.23 o 
  -5   8  21       95.03       90.15      3.20 o 
  -4   8  21       63.58       67.70      3.01 o 
  -3   8  21       81.37       81.99      4.44 o 
  -2   8  21      132.46      147.35      4.14 o 
  -1   8  21        0.06        0.29      1.15 o 
   0   8  21       23.49       22.16      2.05 o 
   1   8  21        7.98        3.23      5.28 o 
  -8   9  21        2.12        0.13      3.19 o 
  -7   9  21       71.21       71.70      3.45 o 
  -6   9  21       14.36       14.20      1.92 o 
  -5   9  21        0.88        0.66      1.46 o 
  -4   9  21      694.47      695.40     10.48 o 
  -3   9  21       37.71       31.74      3.40 o 
  -2   9  21       22.20       21.22      2.08 o 
  -1   9  21      408.42      422.70      6.93 o 
   0   9  21        4.52        5.64      2.98 o 
  -5  10  21        0.60        2.18      4.05 o 
  -4  10  21       44.85       38.78      6.78 o 
  -3  10  21        2.11       -1.50      4.39 o 
 -13   0  22       50.38       49.85      7.63 o 
 -12   0  22       64.96       68.10      8.17 o 
 -11   0  22      712.24      714.02     24.38 o 
 -10   0  22        5.52        3.32      3.25 o 
  -9   0  22       13.95        9.22      3.58 o 
  -8   0  22       17.71       16.45      3.99 o 
  -7   0  22      796.22      775.73     23.59 o 
  -6   0  22       84.65       84.37      3.44 o 
  -5   0  22      368.98      362.27      8.30 o 
  -4   0  22      107.67      124.31      4.63 o 
  -3   0  22      450.19      451.51      8.19 o 
  -2   0  22      287.52      291.25      5.46 o 
  -1   0  22      703.98      734.98     10.19 o 
   0   0  22      417.09      426.38      7.15 o 
   1   0  22      186.21      182.05      6.36 o 
   2   0  22      191.87      183.82      6.53 o 
   3   0  22        2.89       -0.55      4.29 o 
   4   0  22      453.62      498.45     15.32 o 
 -12   1  22        0.13       -1.10      2.28 o 
 -11   1  22       15.29       15.22      3.30 o 
 -10   1  22        4.56        3.85      2.36 o 
  -9   1  22        1.73        1.39      2.15 o 
  -8   1  22      632.88      592.14     14.13 o 
  -7   1  22      777.37      752.76     17.20 o 
  -6   1  22      554.56      568.22      7.73 o 
  -5   1  22       18.74       19.98      1.64 o 
  -4   1  22        7.10        5.18      1.06 o 
  -3   1  22       20.42       20.22      1.56 o 
  -2   1  22        0.05        1.14      0.82 o 
  -1   1  22       25.11       21.67      1.33 o 
   0   1  22      508.93      503.65      6.02 o 
   1   1  22       14.68       15.11      1.88 o 
   2   1  22       50.49       49.12      2.72 o 
   3   1  22        5.14        5.57      3.68 o 
   4   1  22      178.27      193.48      5.27 o 
 -12   2  22       65.32       60.97      5.48 o 
 -11   2  22        0.45        2.45      2.24 o 
 -10   2  22       27.80       17.22      3.09 o 
  -9   2  22       44.23       51.47      4.58 o 
  -8   2  22      322.29      309.22      9.46 o 
  -7   2  22        4.75        3.72      0.93 o 
  -6   2  22      531.05      531.51      6.73 o 
  -5   2  22       12.04       12.43      1.23 o 
  -4   2  22        0.76        1.19      0.94 o 
  -3   2  22       33.22       35.66      1.94 o 
  -2   2  22        1.86        0.34      0.81 o 
  -1   2  22       27.43       27.68      1.67 o 
   0   2  22      101.05      103.30      2.78 o 
   1   2  22       16.53       16.33      1.77 o 
   2   2  22        2.41        2.25      1.47 o 
   3   2  22       70.11       75.90      3.09 o 
   4   2  22       56.47       63.92      8.36 o 
 -12   3  22        5.67        5.07      2.87 o 
 -11   3  22        5.04        4.75      2.49 o 
 -10   3  22        4.40        4.15      2.41 o 
  -9   3  22       28.77       35.81      3.95 o 
  -8   3  22       47.03       46.73      3.30 o 
  -7   3  22      540.40      543.31      7.72 o 
  -6   3  22       53.15       51.48      1.92 o 
  -5   3  22      174.92      174.87      4.23 o 
  -4   3  22      192.46      196.62      3.89 o 
  -3   3  22      408.63      386.81      5.88 o 
  -2   3  22       18.71       19.79      1.47 o 
  -1   3  22      109.21      105.83      2.77 o 
   0   3  22      129.56      121.10      3.31 o 
   1   3  22      536.86      582.82      9.08 o 
   2   3  22      393.77      422.48      7.40 o 
   3   3  22       11.67       11.48      1.74 o 
   4   3  22      126.44      125.29     10.11 o 
 -12   4  22       97.35      106.19      6.49 o 
 -11   4  22        0.58        0.68      2.35 o 
 -10   4  22      109.89      102.69      9.25 o 
  -9   4  22       13.78       19.69      2.54 o 
  -8   4  22      339.20      336.44      8.05 o 
  -7   4  22       48.80       52.12      2.11 o 
  -6   4  22      246.35      243.91      5.13 o 
  -5   4  22       43.56       34.58      1.85 o 
  -4   4  22        1.46        0.99      1.01 o 
  -3   4  22       22.11       24.32      1.95 o 
  -2   4  22      816.42      850.47      9.36 o 
  -1   4  22       59.22       62.78      2.32 o 
   0   4  22       18.30       16.37      1.70 o 
   1   4  22       71.70       71.02      3.18 o 
   2   4  22       18.16       21.27      2.17 o 
   3   4  22        0.07       -4.36      4.36 o 
 -11   5  22       11.90       11.10      3.20 o 
 -10   5  22      259.74      246.37      7.20 o 
  -9   5  22       84.99       78.64      5.29 o 
  -8   5  22      143.67      154.49      5.42 o 
  -7   5  22        5.07        5.24      1.11 o 
  -6   5  22        0.00       -0.74      0.86 o 
  -5   5  22        0.10       -0.64      1.25 o 
  -4   5  22        8.10       10.26      1.50 o 
  -3   5  22       80.07       85.65      3.23 o 
  -2   5  22       42.09       41.32      2.04 o 
  -1   5  22        0.41       -1.08      1.08 o 
   0   5  22        0.05       -1.10      1.10 o 
   1   5  22      177.42      180.98      4.75 o 
   2   5  22       97.02       92.55      3.53 o 
   3   5  22       12.68       -0.69      4.50 o 
 -11   6  22       91.66      109.42      4.49 o 
 -10   6  22       33.91       37.27      3.76 o 
  -9   6  22       23.68       25.92      2.97 o 
  -8   6  22        0.77        0.51      1.68 o 
  -7   6  22       80.34       81.01      2.74 o 
  -6   6  22        3.02        0.99      0.97 o 
  -5   6  22       25.89       22.73      1.86 o 
  -4   6  22        2.98        3.04      1.31 o 
  -3   6  22       71.54       70.20      3.06 o 
  -2   6  22       18.22       21.73      1.85 o 
  -1   6  22       48.02       47.46      2.75 o 
   0   6  22       39.26       43.80      2.70 o 
   1   6  22       21.40       20.42      2.21 o 
   2   6  22      165.70      162.94     11.57 o 
 -10   7  22       42.20       43.47      3.91 o 
  -9   7  22       23.69       20.33      2.43 o 
  -8   7  22       71.97       74.82      3.83 o 
  -7   7  22       46.41       45.79      2.33 o 
  -6   7  22        8.76        8.35      1.68 o 
  -5   7  22      283.02      313.33      7.01 o 
  -4   7  22      106.90      110.64      3.56 o 
  -3   7  22       46.19       42.48      2.67 o 
  -2   7  22        0.12        0.44      1.23 o 
  -1   7  22        7.77        5.36      1.33 o 
   0   7  22      141.78      153.59      4.07 o 
   1   7  22      138.87      145.35     10.79 o 
  -9   8  22       40.49       42.87      3.67 o 
  -8   8  22        3.87        5.19      1.76 o 
  -7   8  22        2.41        1.64      1.40 o 
  -6   8  22      211.72      234.55      4.76 o 
  -5   8  22      583.66      589.07      9.79 o 
  -4   8  22        0.91        0.53      1.46 o 
  -3   8  22       70.00       68.62      4.42 o 
  -2   8  22       25.00       21.07      2.00 o 
  -1   8  22        1.17       -0.09      1.20 o 
   0   8  22        0.01       -1.70      1.70 o 
  -7   9  22        0.00       -3.04      3.52 o 
  -6   9  22      330.61      348.16      8.33 o 
  -5   9  22      133.36      149.17     10.18 o 
  -4   9  22      522.50      540.21     20.79 o 
  -3   9  22        0.15        1.99      2.93 o 
  -2   9  22       74.82       78.57      4.14 o 
  -1   9  22       48.37       39.55      6.36 o 
 -12   1  23       98.92      115.60      6.73 o 
 -11   1  23        5.42        7.52      2.79 o 
 -10   1  23       12.20        9.76      2.84 o 
  -9   1  23       82.88       72.76      5.12 o 
  -8   1  23      158.66      160.37      6.81 o 
  -7   1  23      422.13      413.86      7.22 o 
  -6   1  23      263.89      254.55      4.74 o 
  -5   1  23        2.37        1.30      1.04 o 
  -4   1  23       40.31       45.23      2.09 o 
  -3   1  23      236.26      245.45      4.47 o 
  -2   1  23       49.97       52.60      1.98 o 
  -1   1  23       40.25       46.84      2.10 o 
   0   1  23       46.05       44.23      2.16 o 
   1   1  23      432.69      421.05      9.90 o 
   2   1  23      303.99      304.87      6.15 o 
   3   1  23       23.21       23.95      2.18 o 
 -12   2  23       10.04        9.84      3.22 o 
 -11   2  23       63.70       74.72      5.93 o 
 -10   2  23       77.74       73.57      8.15 o 
  -9   2  23        0.07       -0.53      1.92 o 
  -8   2  23       99.60       96.72      8.98 o 
  -7   2  23        2.94        2.28      1.12 o 
  -6   2  23        3.19        3.72      0.97 o 
  -5   2  23      190.75      188.04      5.37 o 
  -4   2  23      231.78      222.40      4.19 o 
  -3   2  23       70.44       75.51      2.56 o 
  -2   2  23      320.64      327.73      4.92 o 
  -1   2  23      650.13      656.69      7.79 o 
   0   2  23      177.47      180.27      4.06 o 
   1   2  23        9.52       14.83      1.93 o 
   2   2  23       32.44       32.35      2.42 o 
   3   2  23       17.84        6.53      3.80 o 
 -12   3  23       19.66       19.03      3.71 o 
 -11   3  23        1.67        5.33      2.76 o 
 -10   3  23       23.12       21.43      3.49 o 
  -9   3  23      128.66      129.51     10.53 o 
  -8   3  23      128.47      118.63      5.90 o 
  -7   3  23        0.22        0.13      0.91 o 
  -6   3  23       10.47       11.76      1.22 o 
  -5   3  23      134.65      130.93      3.11 o 
  -4   3  23      249.41      247.12      4.50 o 
  -3   3  23       82.12       85.37      2.94 o 
  -2   3  23       62.94       63.74      2.28 o 
  -1   3  23       10.92        9.20      1.30 o 
   0   3  23       13.70       13.37      1.63 o 
   1   3  23      137.43      144.56      4.24 o 
   2   3  23       90.07       85.23      3.70 o 
 -11   4  23       22.63       27.71      6.84 o 
 -10   4  23       22.42       25.09      3.81 o 
  -9   4  23       30.49       34.68      5.33 o 
  -8   4  23       16.86       15.65      2.36 o 
  -7   4  23        6.89        7.68      1.21 o 
  -6   4  23       33.76       33.14      1.77 o 
  -5   4  23       39.89       41.91      2.04 o 
  -4   4  23        1.67        2.07      1.12 o 
  -3   4  23      557.38      559.63      8.62 o 
  -2   4  23        4.57        0.38      0.97 o 
  -1   4  23       22.68       18.50      1.56 o 
   0   4  23       47.11       52.01      2.63 o 
   1   4  23       30.82       27.00      2.35 o 
   2   4  23      300.97      327.73      6.54 o 
 -11   5  23      162.34      174.77      9.01 o 
 -10   5  23        2.40        2.38      2.53 o 
  -9   5  23       43.62       42.58      3.55 o 
  -8   5  23       86.01       86.30      4.29 o 
  -7   5  23       55.02       54.09      2.36 o 
  -6   5  23        0.13       -0.74      0.91 o 
  -5   5  23       86.04       88.52      4.28 o 
  -4   5  23      244.03      255.02      5.25 o 
  -3   5  23      157.33      150.09      5.81 o 
  -2   5  23      222.61      232.46      4.26 o 
  -1   5  23       20.92       19.85      1.67 o 
   0   5  23       88.69       96.52      3.26 o 
   1   5  23      180.49      182.19      4.87 o 
   2   5  23      103.73       91.45      9.38 o 
 -10   6  23        3.32        3.27      1.99 o 
  -9   6  23       46.44       48.23      3.79 o 
  -8   6  23        0.63       -0.79      1.64 o 
  -7   6  23        0.96        1.79      1.13 o 
  -6   6  23        3.47        3.47      1.09 o 
  -5   6  23       56.76       52.90      2.76 o 
  -4   6  23       86.35       87.51      3.22 o 
  -3   6  23      135.08      140.82      4.06 o 
  -2   6  23        1.05        2.16      1.26 o 
  -1   6  23       77.44       73.11      2.67 o 
   0   6  23       31.78       32.61      2.74 o 
   1   6  23        0.54        2.48      2.53 o 
  -9   7  23       78.63       88.44      4.05 o 
  -8   7  23       15.98       15.80      2.98 o 
  -7   7  23       25.44       24.79      1.97 o 
  -6   7  23       27.45       28.75      3.11 o 
  -5   7  23      102.94      104.93      3.43 o 
  -4   7  23        0.90       -0.69      1.87 o 
  -3   7  23        0.59       -1.44      1.72 o 
  -2   7  23        8.58        7.02      1.53 o 
  -1   7  23        0.00       -0.75      1.14 o 
   0   7  23       49.11       44.55      3.34 o 
  -8   8  23       18.19       16.51      3.54 o 
  -7   8  23        9.72        8.79      3.79 o 
  -6   8  23      373.65      405.50     10.01 o 
  -5   8  23        1.84        2.07      1.45 o 
  -4   8  23      162.33      165.56      4.55 o 
  -3   8  23       14.54       15.41      2.06 o 
  -2   8  23        6.18        4.26      1.90 o 
  -1   8  23       19.30       19.75      2.22 o 
  -6   9  23       78.04       84.24      8.94 o 
  -5   9  23       53.16       54.54      7.65 o 
  -4   9  23        6.54        2.04      4.51 o 
  -3   9  23       16.46       15.10      5.28 o 
 -12   0  24       14.15        8.84      4.41 o 
 -11   0  24       29.80       23.28      5.41 o 
 -10   0  24       51.38       56.68      7.38 o 
  -9   0  24      217.18      229.76     11.92 o 
  -8   0  24       58.86       53.44      6.65 o 
  -7   0  24      106.57      105.52      3.29 o 
  -6   0  24      400.97      402.55      8.86 o 
  -5   0  24      823.67      800.85     15.01 o 
  -4   0  24        0.51        0.20      1.45 o 
  -3   0  24       50.29       49.50      5.19 o 
  -2   0  24      352.48      346.59      8.29 o 
  -1   0  24        9.29        5.82      1.53 o 
   0   0  24      623.03      640.33     13.76 o 
   1   0  24      577.03      596.76     13.25 o 
   2   0  24       73.68       67.61      4.50 o 
 -12   1  24        0.67       -0.45      2.42 o 
 -11   1  24        1.18        4.78      2.55 o 
 -10   1  24       73.25       71.74      5.63 o 
  -9   1  24       61.72       58.33      9.84 o 
  -8   1  24       63.31       67.53      5.14 o 
  -7   1  24       51.47       56.55      2.34 o 
  -6   1  24       61.81       59.69      2.28 o 
  -5   1  24       25.53       28.60      1.91 o 
  -4   1  24       72.00       71.05      2.73 o 
  -3   1  24      318.07      320.61      5.35 o 
  -2   1  24       18.25       19.68      1.43 o 
  -1   1  24       67.33       65.39      2.36 o 
   0   1  24       27.77       32.21      3.05 o 
   1   1  24       59.72       59.34      3.07 o 
   2   1  24       88.85      100.55      3.66 o 
 -12   2  24        2.93        3.61      2.77 o 
 -11   2  24        3.32        0.81      2.38 o 
 -10   2  24        0.87       -0.39      2.20 o 
  -9   2  24       72.41       78.38      5.52 o 
  -8   2  24      492.33      493.58     13.02 o 
  -7   2  24       16.84       16.02      1.08 o 
  -6   2  24      184.86      192.32      4.00 o 
  -5   2  24        2.57        4.88      1.08 o 
  -4   2  24        6.33        9.44      1.34 o 
  -3   2  24        1.94        1.67      1.13 o 
  -2   2  24       37.99       38.94      1.97 o 
  -1   2  24       39.14       38.66      2.01 o 
   0   2  24       58.58       61.73      3.15 o 
   1   2  24       51.19       53.40      3.35 o 
   2   2  24        1.00       -1.59      1.59 o 
 -11   3  24      187.06      200.10      8.55 o 
 -10   3  24       32.85       34.59      4.21 o 
  -9   3  24        2.94        4.83      2.44 o 
  -8   3  24      357.62      358.71     10.78 o 
  -7   3  24        9.76        9.11      0.92 o 
  -6   3  24       27.39       23.03      1.55 o 
  -5   3  24      260.88      246.75      4.49 o 
  -4   3  24      210.02      222.40      4.35 o 
  -3   3  24      108.24      106.68      3.45 o 
  -2   3  24       41.29       41.47      2.06 o 
  -1   3  24        2.47        1.95      1.10 o 
   0   3  24      119.18      128.24      4.09 o 
   1   3  24       55.50       60.90      3.14 o 
   2   3  24       95.83       93.30      9.35 o 
 -11   4  24       15.68       15.66      3.38 o 
 -10   4  24       81.01       76.89      5.98 o 
  -9   4  24       71.97       64.30      6.17 o 
  -8   4  24      225.03      226.73      6.64 o 
  -7   4  24      129.34      128.11      3.41 o 
  -6   4  24       33.17       30.85      1.77 o 
  -5   4  24      255.78      250.95      4.59 o 
  -4   4  24      200.78      200.60      4.62 o 
  -3   4  24        2.51        0.65      1.26 o 
  -2   4  24        0.08       -0.81      0.97 o 
  -1   4  24      126.74      125.29      3.43 o 
   0   4  24      338.50      345.59      6.86 o 
   1   4  24        0.08       -2.14      2.14 o 
   2   4  24       47.12       42.54      6.90 o 
 -10   5  24        0.01        1.59      2.40 o 
  -9   5  24        0.53        1.70      1.85 o 
  -8   5  24        8.30        8.88      2.23 o 
  -7   5  24       16.07       18.63      1.66 o 
  -6   5  24       17.46       18.99      1.50 o 
  -5   5  24        7.72        8.72      1.69 o 
  -4   5  24       15.09       15.12      1.79 o 
  -3   5  24        0.01       -0.26      1.27 o 
  -2   5  24       83.95       84.34      2.95 o 
  -1   5  24        6.65        4.45      1.23 o 
   0   5  24       23.82       20.03      2.20 o 
   1   5  24       64.18       52.72      7.38 o 
 -10   6  24        2.30        4.05      2.18 o 
  -9   6  24       11.90       11.76      2.91 o 
  -8   6  24      114.17      112.98      9.21 o 
  -7   6  24      173.57      185.52      5.39 o 
  -6   6  24        3.27        1.75      1.18 o 
  -5   6  24      119.60      116.96      3.53 o 
  -4   6  24       72.82       79.67      4.71 o 
  -3   6  24        2.86        1.21      1.36 o 
  -2   6  24       72.45       79.70      3.06 o 
  -1   6  24       30.84       28.72      1.98 o 
   0   6  24       30.36       26.34      3.22 o 
  -9   7  24       41.67       47.96      5.46 o 
  -8   7  24        0.03       -0.64      1.90 o 
  -7   7  24      253.95      257.57      5.91 o 
  -6   7  24       37.23       33.71      2.65 o 
  -5   7  24      105.18      112.06      3.58 o 
  -4   7  24       30.28       31.99      2.41 o 
  -3   7  24      107.89      107.49      3.81 o 
  -2   7  24      263.80      276.78      5.51 o 
  -1   7  24        3.28        3.72      1.41 o 
  -7   8  24       32.46       41.58      6.54 o 
  -6   8  24        2.16       -1.58      3.51 o 
  -5   8  24       72.22       72.79      8.54 o 
  -4   8  24       13.87        6.80      4.62 o 
  -3   8  24        3.49        1.37      4.47 o 
  -2   8  24        1.44       -0.59      2.30 o 
 -11   1  25        6.22        3.74      2.61 o 
 -10   1  25      176.32      182.68     11.58 o 
  -9   1  25       82.99       75.62      8.49 o 
  -8   1  25       15.14       17.98      3.17 o 
  -7   1  25       28.65       30.68      1.73 o 
  -6   1  25       26.41       26.34      1.95 o 
  -5   1  25       94.17       86.48      4.19 o 
  -4   1  25       52.84       50.98      2.97 o 
  -3   1  25        0.65        1.75      1.20 o 
  -2   1  25      179.07      176.19      3.87 o 
  -1   1  25      216.53      219.15      4.13 o 
   0   1  25      413.15      438.48      8.83 o 
   1   1  25      210.13      199.90      5.67 o 
   2   1  25       93.87      112.87      9.80 o 
 -11   2  25        5.16        5.37      2.82 o 
 -10   2  25      201.36      205.80      8.40 o 
  -9   2  25        0.53        1.83      2.18 o 
  -8   2  25        1.16       -0.23      2.05 o 
  -7   2  25        1.27        0.62      1.58 o 
  -6   2  25      131.16      131.83      3.34 o 
  -5   2  25      421.78      419.28      7.44 o 
  -4   2  25      516.49      541.02      9.41 o 
  -3   2  25      163.56      167.84      3.87 o 
  -2   2  25       62.80       63.74      3.45 o 
  -1   2  25      260.17      261.87      4.59 o 
   0   2  25      170.40      179.84      4.84 o 
   1   2  25      105.53      101.82      4.23 o 
 -11   3  25       12.88       11.63      3.23 o 
 -10   3  25       34.82       34.53      4.36 o 
  -9   3  25       58.35       60.05      5.22 o 
  -8   3  25       40.16       48.95      4.64 o 
  -7   3  25       53.88       60.63      3.04 o 
  -6   3  25      104.05      111.43      2.88 o 
  -5   3  25      427.00      424.58      7.87 o 
  -4   3  25        1.85        1.60      1.16 o 
  -3   3  25       56.67       56.16      3.18 o 
  -2   3  25        0.06       -1.00      1.00 o 
  -1   3  25       21.90       23.26      1.78 o 
   0   3  25      201.93      201.44      5.18 o 
   1   3  25        0.87       -3.75      3.75 o 
 -10   4  25       12.80       12.37      3.28 o 
  -9   4  25       68.29       65.55      5.44 o 
  -8   4  25       51.10       54.71      4.91 o 
  -7   4  25        4.72        3.88      1.21 o 
  -6   4  25       34.01       33.15      1.89 o 
  -5   4  25        0.04       -0.97      0.97 o 
  -4   4  25        0.04       -1.17      1.17 o 
  -3   4  25       33.02       32.06      2.33 o 
  -2   4  25      175.89      182.11      3.83 o 
  -1   4  25        0.10       -0.12      1.12 o 
   0   4  25      120.56      121.30      4.10 o 
   1   4  25       11.45        5.91      4.25 o 
 -10   5  25       13.72        9.77      3.18 o 
  -9   5  25       43.67       43.97      6.13 o 
  -8   5  25        8.83        6.25      2.14 o 
  -7   5  25      153.30      165.24      4.09 o 
  -6   5  25      130.59      138.09      3.29 o 
  -5   5  25      171.86      162.43      5.20 o 
  -4   5  25       58.53       57.31      2.88 o 
  -3   5  25      163.02      156.01      4.65 o 
  -2   5  25       43.22       50.87      2.65 o 
  -1   5  25      273.03      275.02      4.92 o 
   0   5  25       35.55       39.09      3.90 o 
  -9   6  25      151.59      154.25      7.16 o 
  -8   6  25        5.85        5.34      2.20 o 
  -7   6  25       12.46       11.81      1.65 o 
  -6   6  25       22.44       21.88      2.51 o 
  -5   6  25       43.91       41.50      2.68 o 
  -4   6  25       47.66       47.36      3.09 o 
  -3   6  25       17.34       14.78      2.40 o 
  -2   6  25        7.43        4.02      2.50 o 
  -1   6  25      170.14      164.40      4.33 o 
  -8   7  25       26.34       23.38      3.75 o 
  -7   7  25      194.35      203.46      5.89 o 
  -6   7  25       20.29       23.43      2.37 o 
  -5   7  25      168.28      174.38      7.78 o 
  -4   7  25       15.42       15.33      3.52 o 
  -3   7  25       17.57       18.82      5.59 o 
  -2   7  25       31.61       32.43      4.41 o 
 -11   0  26       25.82       21.97      5.41 o 
 -10   0  26      191.10      211.92     12.49 o 
  -9   0  26        5.97       10.10      4.21 o 
  -8   0  26       76.10       81.73      7.68 o 
  -7   0  26       74.12       67.54      3.01 o 
  -6   0  26        0.43       -1.39      1.39 o 
  -5   0  26      168.38      174.02      5.92 o 
  -4   0  26       19.03       20.59      2.67 o 
  -3   0  26      648.79      670.14     20.58 o 
  -2   0  26       76.67       77.67      4.13 o 
  -1   0  26        8.68        6.73      2.78 o 
   0   0  26       20.49       15.72      3.62 o 
   1   0  26      222.53      229.00     12.49 o 
 -11   1  26       15.20       17.32      6.04 o 
 -10   1  26        1.97        2.18      2.36 o 
  -9   1  26      102.87      112.99      6.33 o 
  -8   1  26        0.41       -0.90      2.08 o 
  -7   1  26      136.15      141.02      3.03 o 
  -6   1  26       12.40       10.51      1.39 o 
  -5   1  26       67.62       64.60      3.37 o 
  -4   1  26        0.09        0.48      1.20 o 
  -3   1  26       24.43       21.86      1.98 o 
  -2   1  26        5.27        6.93      1.31 o 
  -1   1  26      623.36      667.23      8.87 o 
   0   1  26       55.18       56.39      3.52 o 
   1   1  26      126.85      119.29      9.72 o 
 -11   2  26       27.57       28.69      4.21 o 
 -10   2  26       12.88        9.40      3.86 o 
  -9   2  26       61.32       58.86      5.32 o 
  -8   2  26        0.04       -2.04      2.04 o 
  -7   2  26        0.29        0.15      0.86 o 
  -6   2  26       14.76       16.74      1.59 o 
  -5   2  26       61.17       65.27      2.75 o 
  -4   2  26       18.34       21.48      1.93 o 
  -3   2  26        0.35       -1.01      1.24 o 
  -2   2  26        3.91        4.92      1.23 o 
  -1   2  26       47.76       44.42      2.29 o 
   0   2  26      236.71      246.38      6.48 o 
 -10   3  26      288.95      299.35     10.51 o 
  -9   3  26      276.96      280.23      9.89 o 
  -8   3  26      336.55      347.94     10.91 o 
  -7   3  26       44.16       45.40      2.04 o 
  -6   3  26      475.96      480.93      7.46 o 
  -5   3  26       30.45       32.94      2.01 o 
  -4   3  26       14.28       19.80      1.92 o 
  -3   3  26        8.23        7.34      1.61 o 
  -2   3  26       91.26       99.89      3.02 o 
  -1   3  26        1.17       -1.08      1.08 o 
   0   3  26       67.28       61.64      3.31 o 
 -10   4  26       11.02       10.33      3.26 o 
  -9   4  26       42.13       45.65      4.79 o 
  -8   4  26       23.48       19.10      3.44 o 
  -7   4  26      285.02      282.03      6.18 o 
  -6   4  26       18.62       14.13      1.47 o 
  -5   4  26       33.35       35.98      2.31 o 
  -4   4  26       58.93       60.23      2.85 o 
  -3   4  26       31.09       29.27      2.33 o 
  -2   4  26      129.11      125.83      3.28 o 
  -1   4  26       15.67       16.58      1.66 o 
   0   4  26      120.78      113.28      9.28 o 
  -9   5  26        8.06       10.77      3.18 o 
  -8   5  26        0.27        0.12      2.29 o 
  -7   5  26       88.86       85.93      3.12 o 
  -6   5  26       96.97      105.44      3.20 o 
  -5   5  26        2.41        0.83      1.27 o 
  -4   5  26       23.43       22.05      2.09 o 
  -3   5  26        0.05        1.95      1.43 o 
  -2   5  26       53.53       52.76      2.78 o 
  -1   5  26      135.28      128.32      3.64 o 
  -8   6  26       77.83       91.16      4.78 o 
  -7   6  26        2.91        2.41      1.49 o 
  -6   6  26       95.64      102.88      3.92 o 
  -5   6  26       56.12       59.29      5.20 o 
  -4   6  26       18.53       17.47      3.47 o 
  -3   6  26        4.13       -1.97      3.59 o 
  -2   6  26        8.78        8.61      2.81 o 
  -6   7  26        9.90        8.21      4.55 o 
  -5   7  26      146.15      152.52     10.82 o 
  -4   7  26       72.49       69.07      8.29 o 
 -10   1  27       37.69       36.20      6.05 o 
  -9   1  27        8.43        9.65      3.03 o 
  -8   1  27        1.38       -2.00      2.00 o 
  -7   1  27        5.98        5.74      1.08 o 
  -6   1  27      218.94      224.54      4.66 o 
  -5   1  27       52.69       55.56      2.62 o 
  -4   1  27      245.16      245.73      5.74 o 
  -3   1  27        7.88        9.00      1.79 o 
  -2   1  27       22.83       23.95      1.93 o 
  -1   1  27       22.21       24.01      2.08 o 
   0   1  27        1.14       -1.86      4.25 o 
 -10   2  27        7.53       11.64      3.36 o 
  -9   2  27        6.68        2.09      2.54 o 
  -8   2  27        0.07       -0.25      2.17 o 
  -7   2  27      258.50      258.08      4.49 o 
  -6   2  27       68.91       66.57      2.70 o 
  -5   2  27       43.85       42.17      2.44 o 
  -4   2  27       29.94       28.81      2.86 o 
  -3   2  27      122.64      116.98      4.22 o 
  -2   2  27      393.53      413.58      6.12 o 
  -1   2  27        3.22        1.94      1.65 o 
 -10   3  27        3.39        1.33      2.58 o 
  -9   3  27      101.86      102.14      6.90 o 
  -8   3  27        0.60        0.81      2.42 o 
  -7   3  27      308.00      308.69      5.07 o 
  -6   3  27        0.00       -0.30      1.09 o 
  -5   3  27       31.53       29.15      2.53 o 
  -4   3  27      131.67      132.64      3.92 o 
  -3   3  27        0.00       -1.73      1.84 o 
  -2   3  27        0.31       -1.13      1.13 o 
  -1   3  27       14.84       11.74      1.58 o 
  -9   4  27        0.06       -0.26      2.32 o 
  -8   4  27        0.01       -1.19      2.19 o 
  -7   4  27      205.75      206.52      5.25 o 
  -6   4  27        0.86        0.76      1.15 o 
  -5   4  27        0.26        0.04      1.32 o 
  -4   4  27       28.28       29.25      2.31 o 
  -3   4  27       45.89       45.18      2.88 o 
  -2   4  27      128.78      140.17      3.52 o 
  -1   4  27        0.23        0.94      2.22 o 
  -8   5  27       33.90       33.99      4.27 o 
  -7   5  27       12.02       12.38      1.81 o 
  -6   5  27        2.15        1.74      1.56 o 
  -5   5  27       63.01       65.16      5.38 o 
  -4   5  27       67.35       74.43      5.80 o 
  -3   5  27        0.51       -0.65      2.50 o 
  -2   5  27        0.33        1.79      2.49 o 
  -6   6  27      302.16      326.15     15.37 o 
  -5   6  27      338.49      343.71     15.82 o 
  -4   6  27        3.00        1.31      3.74 o 
 -10   0  28       73.21       72.62      8.58 o 
  -9   0  28        2.52        2.78      3.43 o 
  -8   0  28       18.52       12.60      4.35 o 
  -7   0  28       15.01       13.31      1.88 o 
  -6   0  28      279.47      298.52      7.93 o 
  -5   0  28      472.34      489.04     15.98 o 
  -4   0  28       44.87       50.95      3.96 o 
  -3   0  28      510.18      571.62     12.97 o 
  -2   0  28      131.13      137.07      5.78 o 
  -1   0  28       57.54       63.16      6.17 o 
  -9   1  28        0.67       -0.61      2.62 o 
  -8   1  28       65.71       64.16      5.58 o 
  -7   1  28       24.44       25.81      1.75 o 
  -6   1  28       37.59       41.65      2.34 o 
  -5   1  28       18.55       19.24      1.92 o 
  -4   1  28       20.78       20.82      2.00 o 
  -3   1  28        3.79        2.18      1.61 o 
  -2   1  28      393.81      428.67      6.82 o 
  -1   1  28      166.17      186.59      6.66 o 
  -9   2  28       99.17       83.98      5.98 o 
  -8   2  28      100.32      106.22      6.33 o 
  -7   2  28        2.53        1.68      1.64 o 
  -6   2  28       16.18       15.36      1.67 o 
  -5   2  28        2.46        3.19      1.52 o 
  -4   2  28      100.07       99.65      3.87 o 
  -3   2  28       27.23       24.47      2.48 o 
  -2   2  28       73.77       80.63      3.01 o 
  -9   3  28       28.80       31.02      4.27 o 
  -8   3  28       21.64       23.71      4.75 o 
  -7   3  28       18.62       19.23      2.12 o 
  -6   3  28       19.07       17.99      2.02 o 
  -5   3  28        1.39        4.95      1.58 o 
  -4   3  28       60.59       61.28      3.27 o 
  -3   3  28      117.44      122.10      6.30 o 
  -2   3  28        6.50        5.45      2.06 o 
  -8   4  28        4.39        4.20      2.74 o 
  -7   4  28       51.35       54.63      3.03 o 
  -6   4  28       16.54       14.94      4.72 o 
  -5   4  28      101.53      102.09      5.90 o 
  -4   4  28        9.96       15.02      3.30 o 
  -3   4  28        0.71       -0.21      2.54 o 
  -6   5  28       14.64       15.37      4.66 o 
  -5   5  28      131.15      140.40     10.16 o 
  -8   1  29      134.70      141.88      7.19 o 
  -7   1  29       60.46       57.69      2.73 o 
  -6   1  29        9.19        5.61      2.54 o 
  -5   1  29       13.23       14.92      3.29 o 
  -4   1  29       93.94      102.48      8.37 o 
  -3   1  29        8.30       14.76      4.70 o 
  -8   2  29       15.00       20.68      3.73 o 
  -7   2  29      124.43      134.14      3.22 o 
  -6   2  29      112.24      124.72      6.58 o 
  -5   2  29       60.48       62.89      7.61 o 
  -4   2  29        4.25        2.88      3.37 o 
  -3   2  29        5.12       10.60      4.28 o 
  -7   3  29       13.09       13.17      3.27 o 
  -6   3  29       83.83       80.73      5.77 o 
  -5   3  29       33.01       31.70      6.07 o 
  -4   3  29        3.93        3.64      3.75 o 
  -6   0  30       13.66       17.51      4.99 o 
                                                 
